# Supplementary material for: 1,3-Bis(3-phenyl­prop­yl)-1H-1,3-benzimidazole-2(3H)-selone
Source: Acta Crystallogr Sect E Struct Rep Online. 2011 Apr 22;67(Pt 5):o1179. doi: 10.1107/S1600536811013985 (PMC3089112; doi:10.1107/S1600536811013985)
Supplement: Supplementary file 1 [file e-67-o1179-sup1.cif]

##############################################################################
###                                                                        ###
###           Electronic papers (Acta Crystallographica Section C)         ###
###                                                                        ###
##############################################################################
#                                                                            #
# This paper is published electronically. It meets the data-validation       #
# criteria for publication in Acta Crystallographica Section C.              #
# The submission has been checked by a Section C Co-editor though the text   #
# in _publ_section_comments is the responsibility of the authors.            #
#                                                                            #
# Electronic papers are listed in the printed contents pages of an issue of  #
# Acta Crystallographica Section C within two months of acceptance and are   #
# available by email and via the online contents pages for that issue.       #
#                                                                            #
# Software is freely available for graphical display of the structure(s) in  #
# this CIF.  For information consult the CIF home page http://www.iucr.org/  #
# cif/home.html                                                              #
#                                                                            #
#            Copyright International Union of Crystallography                #
#                                                                            #
##############################################################################
data_global
_audit_creation_method     'PLATON <TABLE ACC> option'
_journal_date_recd_electronic     2011-03-18
_journal_date_accepted     2011-04-13
_journal_name_full     'Acta Crystallographica, Section E'
_journal_year     2011
_journal_volume     67
_journal_issue      5
_journal_page_first     eo1179
_journal_page_last     eo1179
_journal_paper_category     QO
_journal_coeditor_code     QM2004
_publ_contact_author_name
; Dr. Mehmet Akkurt
;
_publ_contact_author_address
; Department of Physics
  Faculty of Sciences
  Erciyes University
  38039 Kayseri
  Turkey
;
_publ_contact_author_email     akkurt@erciyes.edu.tr
_publ_contact_author_fax     '+90-352-4374933'
_publ_contact_author_phone     '+90-352-4374901 ext. 33106'
_publ_section_title
;
1,3-Bis(3-phenylpropyl)-1<i>H</i>-1,3-benzimidazole-2(3<i>H</i>)-selone
;
loop_
    _publ_author_name
    _publ_author_footnote
    _publ_author_address
    'Mehmet Akkurt' .
; Department of Physics,
  Faculty of Sciences,
  Erciyes University,
  38039 Kayseri,
  Turkey
;
    '\"Ulk\"u Y\?ilmaz' .
;
  Department of Chemistry,
  Faculty of Arts and Sciences,
  \'In\"on\"u University,
  44280 Malatya,
  Turkey
;
    'Hasan K\"u\,c\"ukbay' .
;
  Department of Chemistry,
  Faculty of Arts and Sciences,
  \'In\"on\"u University,
  44280 Malatya,
  Turkey
;
    'Orhan B\"uy\"ukg\"ung\"or' .
;
   Department of Physics,
   Faculty of Arts and Sciences,
   Ondokuz May\?is University,
   55139 Samsun,
   Turkey
;
_publ_section_abstract
;
The title molecule, C~25~H~26~N~2~Se, has mirror symmetry, with the mirror
plane passing through the atoms of the C\\db Se bond and the mid-points of the
two C---C bonds of the benzene ring of the benzimidazole group. The dihedral
angle between the benzimidazole ring system and the phenyl ring is
71.62(14)\%.
;
_publ_section_comment
;
Electron-rich olefins (EROs) have been attracted considerable attention in both
organic and inorganic preparative literature due to their unique properties as
reagent and reaction intermediates since their first report by Wanzlick in
1960 (Wanzlick & Schikora, 1960; B\"ohm & Herrmann,
2000).
Benzimidazolium salts are convenient precursors for EROs through reacting with
a strong base such as NaH comparing with other methods such as reacting a
secondary amine (<i>N</i>,<i>N</i>'-disubstituted-1,2-diaminobenzene) with an
acetal, chloral or triethyl orthoformate. We have synthesized and isolated
first time the ERO, bis(1,3-dimethybenzimidazolidine-2-ylidene) (\,Cetinkaya
<i>et al.</i>, 1994). We have also synthesized a number of EROs using
different synthesis methods and used them to synthesize many organic or
organometallic compounds (K\"u\,c\"ukbay <i>et al.</i>, 1996,
K\"u\,c\"ukbay
<i>et al.</i>, 1997, \,Cetinkaya <i>et al.</i>, 1998; Ayd\?in
<i>et al.</i>,
1998 Y\?ild\?ir\?im <i>et al.</i>, 2006; Y\?ilmaz &
K\"u\,c\"ukbay, 2009).
Their electron-richness confers on them a very high reactivity as strong
nucleophiles, which assist in the preparation of numerous products by
reaction, amongst others, with group 16 elements, transition metals, and many
protic compounds (Lappert <i>et al.</i>, 2009). It is known that the
ultimate
oxidation product of EROs with air is urea; sulfur, selenium and tellurium
react similarly to give the corresponding analogues. The objective of the
present study was to elucidate the crystal structure of the title compound
which is new ERO derivative.
In the title molecule (I), Fig. 1, the Se\\db C bond length is 1.828 (2) \%A,
and this value is similar to those [1.829 (3) \%A] found in
1-ethyl-3-(2-phenylethyl)benzimidazole-2-selone (Akkurt <i>et al.</i>,
2004)
and [1.825 (7) \%A] found in 1,3-dimethylbenzimidazole-2-selone (Ayd\?in <i>et
al.</i>, 1999), and is shorter than that [2.058 (4) \%A] found for the
Te\\db
C bond length in 1,3-bis(3-phenylpropyl)1<i>H</i>-benzimidazole-
2(3<i>H</i>)-tellurone (Yal\,c\?in <i>et al.</i>, 2008).
The molecular structure is stabilized by a weak C---H...Se interaction (Table
1). The benzimidazole ring system
(N1/C10/C11/C12/C13/N1a/C11<i>a</i>/C12<i>a</i>/C13<i>a</i>) of (I) is planar
(r.m.s deviation of fitted atoms is 0.09(3) \%A). The dihedral angle between
the phenyl ring (C1--C6) and the benzimidazole ring is 71.62(14)\%. The
molecular packing in (I) is shown in Fig. 2.
;
_publ_section_acknowledgements
;
The authors acknowledge the Faculty of Arts and Sciences, Ondokuz May\?is
University, Turkey, for the use of the Stoe IPDS 2 diffractometer (purchased
under grant F.279 of the University Research Fund).
;
_publ_section_references
;
Akkurt, M., \"Ozt\"urk, S., K\"u\,c\"ukbay, H., Orhan, E. & B\"uy\"ukg\"ung\"or,
O. (2004). <i>Acta Cryst.</i> E<b>60</b>, o1263--o1265.
Altomare, A., Burla, M. C., Camalli, M., Cascarano, G. L., Giacovazzo, C.,
Guagliardi, A., Moliterni, A. G. G., Polidori, G. & Spagna, R. (1999). <i>J.
Appl. Cryst.</i> <b>32</b>, 115--119.
Ayd\?in, A., Soylu, H., G\"une\,s, B., Akkurt, M., Ercan, F., K\"u\,c\"ukbay,
H. & \,Cetinkaya, E. (1998). <i>Z. Kristallogr.</i> <b>213</b>, 473--476.
Ayd\?in, A., Soylu, H., K\"u\,c\"ukbay, H., Akkurt, M. & Ercan, F. (1999).
<i>Z. Kristallogr. New Cryst. Struct.</i> <b>214</b>, 295-296.
B\"ohm, V. P. W. & Herrmann, W. A. (2000). <i>Angew. Chem. Int. Ed.</i>
<b>39</b>, 4036--4038.
\,Cetinkaya, B., \,Cetinkaya, E., Chamizo, J. A., Hitchcock, P. B., Jasim, H.
A., K\"u\,c\"ukbay, H. & Lappert, M. F. (1998). <i>J. Chem. Soc. Perkin Trans.
1</i>, pp. 2047--2054.
\,Cetinkaya, E., Hitchcock, P. B., K\"u\,c\"ukbay, H., Lappert, M. F. &
Al-Juaid, S. (1994). <i>J. Organomet. Chem.</i> <b>481</b>, 89--95.
Farrugia, L. J. (1997). <i>J. Appl. Cryst.</i> <b>30</b>, 565.
Farrugia, L. J. (1999). <i>J. Appl. Cryst.</i> <b>32</b>, 837--838.
Flack, H. D. (1983). <i>Acta Cryst.</i> A<b>39</b>, 876--881.
K\"u\,c\"ukbay, H., \,Cetinkaya, E., \,Cetinkaya, B. & Lappert, M. F. (1997).
<i>Synth. Commun.</i> <b>27</b>, 4059--4066.
K\"u\,c\"ukbay, H., \,Cetinkaya, B., Guesmi, S. & Dixneuf, P. H. (1996).
<i>Organometallics</i>, <b>15</b>, 2434--2439.
Lappert, M. F., Alvarez, S., Aullon, G., Fandos, R., Otero, A., Rodriguez, A.,
Rojas, S. & terreros, P. (2009). <i>Eur. J. Inorg. Chem.</i> pp. 1851--1860.
Sheldrick, G. M. (2008). <i>Acta Cryst.</i> A<b>64</b>, 112--122.
Stoe & Cie (2002). <i>X-AREA</i> and <i>X-RED32</i>. Stoe & Cie, Darmstadt,
Germany.
Wanzlick, H. W. & Schikora, E. (1960). <i>Che</i>m. <i>Ber.</i>,<b>72</b>, 494.
Yal\,c\?in, \,S. P., Akkurt, M., Y\?ilmaz, \"U., K\"u\,c\"ukbay, H. &
B\"uy\"ukg\"ung\"or, O. (2008). <i>Acta Cryst.</i> E<b>64</b>, o621--o622.
Y\?ild\?ir\?im, S. \"O., Akkurt, M., Y\?ilmaz, \"U., K\"u\,c\"ukbay, H. &
McKee, V. (2006). <i>Acta Cryst.</i> E<b>62</b>, o5697--o5698.
Y\?ilmaz, \"U. & K\"u\,c\"ukbay, H. (2009). <i>Asian J. Chem.</i> <b>21</b>,
6149--6155.
;
_publ_section_related_literature
;
For general background to benzimidazole derivatives, see: Ayd\?in <i>et al.</i>
(1998); B\"ohm & Herrmann (2000); K\"u\,c\"ukbay <i>et al.</i>
(1996, 1997);
Lappert <i>et al.</i> (2009); Wanzlick & Schikora (1960);
Y\?ild\?ir\?im <i>et
al.</i> (2006); Y\?ilmaz & K\"u\,c\"ukbay (2009); \,Cetinkaya
<i>et al.</i>
(1994, 1998). For related structures, see: Akkurt <i>et al.</i>
(2004);
Ayd\?in <i>et al.</i> (1999); Yal\,c\?in <i>et al.</i> (2008).
;
_publ_section_exptl_prep
;
A mixture of bis(1,3-di(3-phenylpropyl)benzimidazolidine-2-ylidene) (0.68 g,
0.96 mmol) and selenium (0.15 g, 1.90 mmol) in dry toluene (10 ml) was heated
under reflux for 2 h. Then the mixture was filtered to remove unreacted
selenium and all volatiles were removed <i>in vacuo</i> (0.02 m mH g). The
crude product was crystallized from alcohol upon cooling to 243 K. Yield: 0.63
g, 76%; m.p.: 439--441 K; <i>v</i>~(CSe)~= 1480 cm^-1^. Anal. found: C 69.58,
H 5.98, N 6.38%. Calculated for C~25~H~26~N~2~Se: C 69.27, H 6.05, N 6.46%.
^1^H-NMR (\d, CDCl~3~): 7.26--7.06 (m, 14H, Ar---H), 4.47 (t, 4H,
N<i>CH~2~</i>CH~2~CH~2~C~6~H~5~, <i>J</i> = 7.8 Hz), 2.81 (t, 4H,
NCH~2~CH~2~<i>CH~2~</i>C~6~H~5~, <i>J</i> = 7.8 Hz), 2.23 (quint, 4H,
NCH~2~<i>CH~2~</i>CH~2~C~6~H~5~, <i>J</i> = 7.8 Hz). ^13^C-NMR (\d, CDCl~3~):
165.7 (C=Se), 140.8, 132.9, 128.5, 128.4, 126.2, 123.2 and 109.5
(Ar-<i>C</i>), 46.1 (N<i>CH~2~</i>CH~2~CH~2~C~6~H~5~), 33.0
(NCH~2~CH~2~<i>CH~2~</i>C~6~H~5~), 29.3 (NCH~2~<i>CH~2~</i>CH~2~C~6~H~5~).
;
_publ_section_exptl_refinement
;
All H atoms were positioned geometrically with C---H = 0.93--0.97 \%A, and
refined using a riding model with <i>U</i>~iso~(H) = 1.2<i>U</i>~eq~(C). The
absolute configuration of the title compound was established by refinement of
the Flack (1983) parameter.
;
data_I
_chemical_name_systematic
;
1,3-Bis(3-phenylpropyl)-1<i>H</i>-1,3-benzimidazole-2(3<i>H</i>)-selone
;
_chemical_name_common     ?
_chemical_formula_moiety     'C25 H26 N2 Se'
_chemical_formula_sum     'C25 H26 N2 Se'
_chemical_formula_structural     ?
_chemical_formula_iupac     'C25 H26 N2 Se'
_chemical_formula_weight     433.44
_chemical_melting_point     ?
_symmetry_cell_setting     tetragonal
_symmetry_space_group_name_H-M     'P 41 21 2'
_symmetry_space_group_name_Hall     'P 4abw 2nw'
loop_
    _symmetry_equiv_pos_site_id
    _symmetry_equiv_pos_as_xyz
    1 x,y,z
    2 1/2-y,1/2+x,1/4+z
    3 -x,-y,1/2+z
    4 1/2+y,1/2-x,3/4+z
    5 1/2+x,1/2-y,3/4-z
    6 y,x,-z
    7 1/2-x,1/2+y,1/4-z
    8 -y,-x,1/2-z
_cell_length_a     10.5150(3)
_cell_length_b     10.5150(3)
_cell_length_c     19.8142(8)
_cell_angle_alpha     90
_cell_angle_beta     90
_cell_angle_gamma     90
_cell_volume     2190.76(13)
_cell_formula_units_Z     4
_cell_measurement_reflns_used     20954
_cell_measurement_theta_min     1.94
_cell_measurement_theta_max     28.02
_cell_measurement_temperature     296(2)
_cell_special_details
;
;
_exptl_crystal_description     'block'
_exptl_crystal_colour     'colourless'
_exptl_crystal_size_max     0.680
_exptl_crystal_size_mid     0.583
_exptl_crystal_size_min     0.520
_exptl_crystal_size_rad     ?
_exptl_crystal_density_diffrn     1.314
_exptl_crystal_density_meas     ?
_exptl_crystal_density_method     'Not Measured'
_exptl_crystal_F_000     896
_exptl_absorpt_coefficient_mu     1.726
_exptl_absorpt_correction_type     integration
_exptl_absorpt_process_details     '(X-RED32; Stoe & Cie, 2002)'
_exptl_absorpt_correction_T_min     0.322
_exptl_absorpt_correction_T_max     0.408
_exptl_special_details
;
;
_diffrn_ambient_temperature     296(2)
_diffrn_radiation_type     'Mo K\a'
_diffrn_radiation_wavelength     0.71073
_diffrn_radiation_monochromator     'plane graphite'
_diffrn_measurement_device_type     'Stowe IPDS 2'
_diffrn_measurement_device     '2-circle goniometer'
_diffrn_measurement_method     \w
_diffrn_detector_area_resol_mean     6.67
_diffrn_reflns_number     16780
_diffrn_reflns_av_R_equivalents     0.0553
_diffrn_reflns_av_sigmaI/netI     0.0274
_diffrn_reflns_theta_min     2.19
_diffrn_reflns_theta_max     27.53
_diffrn_reflns_theta_full     27.53
_diffrn_measured_fraction_theta_max     0.999
_diffrn_measured_fraction_theta_full     0.999
_diffrn_reflns_limit_h_min     -13
_diffrn_reflns_limit_h_max     13
_diffrn_reflns_limit_k_min     -13
_diffrn_reflns_limit_k_max     13
_diffrn_reflns_limit_l_min     -25
_diffrn_reflns_limit_l_max     25
_diffrn_reflns_reduction_process
;
;
_refine_special_details
;
Refinement on <i>F</i>^2^ for ALL reflections except those flagged by the user
for potential systematic errors. Weighted <i>R</i>-factors <i>wR</i> and all
goodnesses of fit <i>S</i> are based on <i>F</i>^2^, conventional
<i>R</i>-factors <i>R</i> are based on <i>F</i>, with <i>F</i> set to zero for
negative <i>F</i>^2^. The observed criterion of <i>F</i>^2^ > \s(<i>F</i>^2^)
is used only for calculating -<i>R</i>-factor-obs <i>etc</i>. and is not
relevant to the choice of reflections for refinement. <i>R</i>-factors based
on <i>F</i>^2^ are statistically about twice as large as those based on
<i>F</i>, and <i>R</i>-factors based on ALL data will be even larger.
;
_reflns_number_total     2531
_reflns_number_gt     2225
_reflns_threshold_expression     I>2\s(I)
_refine_ls_structure_factor_coef     Fsqd
_refine_ls_matrix_type     full
_refine_ls_R_factor_all     0.0397
_refine_ls_R_factor_gt     0.0317
_refine_ls_wR_factor_gt     0.0641
_refine_ls_wR_factor_ref     0.0664
_refine_ls_goodness_of_fit_ref     1.067
_refine_ls_restrained_S_all     1.067
_refine_ls_number_reflns     2531
_refine_ls_number_parameters     128
_refine_ls_number_restraints     0
_refine_ls_number_constraints     ?
_refine_ls_hydrogen_treatment     constr
_refine_ls_weighting_scheme     calc
_refine_ls_weighting_details
         'calc w=1/[\s^2^(Fo^2^)+(0.0285P)^2^+0.3345P] where P=(Fo^2^+2Fc^2^)/3'
_atom_sites_solution_hydrogens     geom
_atom_sites_solution_primary     direct
_atom_sites_solution_secondary     difmap
_refine_ls_shift/su_max     0.000
_refine_ls_shift/su_mean     0.000
_refine_diff_density_max     0.169
_refine_diff_density_min     -0.237
_refine_ls_extinction_method     'none'
_refine_ls_abs_structure_details     'Flack (1983), 1003 Freidel pairs'
_refine_ls_abs_structure_Flack     0.004(12)
loop_
    _atom_type_symbol
    _atom_type_description
    _atom_type_scat_dispersion_real
    _atom_type_scat_dispersion_imag
    _atom_type_scat_source
    C C 0.0033 0.0016 ' International Tables Vol C Tables 4.2.6.8 and 6.1.1.4'
    H H 0.0000 0.0000 ' International Tables Vol C Tables 4.2.6.8 and 6.1.1.4'
    N N 0.0061 0.0033 ' International Tables Vol C Tables 4.2.6.8 and 6.1.1.4'
    Se Se -0.0929 2.2259
                        ' International Tables Vol C Tables 4.2.6.8 and 6.1.1.4'
_computing_data_collection     'X-AREA (Stoe & Cie, 2002)'
_computing_cell_refinement     'X-AREA (Stoe & Cie, 2002)'
_computing_data_reduction     'X-RED32 (Stoe & Cie, 2002)'
_computing_structure_solution     'SIR97 (Altomare <i>et al.</i>,  1999)'
_computing_structure_refinement     'SHELXL97 (Sheldrick, 2008)'
_computing_molecular_graphics     'ORTEP-3 (Farrugia, 1997)'
_computing_publication_material     'WinGX (Farrugia, 1999)'
loop_
    _atom_site_type_symbol
    _atom_site_label
    _atom_site_fract_x
    _atom_site_fract_y
    _atom_site_fract_z
    _atom_site_U_iso_or_equiv
    _atom_site_thermal_displace_type
    _atom_site_calc_flag
    _atom_site_refinement_flags
    _atom_site_occupancy
    _atom_site_disorder_assembly
    _atom_site_disorder_group
    Se Se1 0.35581(2) 0.35581(2) 0.50000 0.05630(10)
                                                   Uani d S 1.000 . .
    N N1 0.20501(16) 0.15139(19) 0.55133(8) 0.0486(5) Uani d . 1.000 . .
    C C1 0.6763(3) 0.0124(4) 0.71439(17) 0.0933(12) Uani d . 1.000 . .
    C C2 0.7825(3) -0.0624(5) 0.7188(2) 0.116(2) Uani d . 1.000 . .
    C C3 0.7813(3) -0.1823(4) 0.69632(19) 0.0997(16) Uani d . 1.000 . .
    C C4 0.6739(4) -0.2301(4) 0.6684(2) 0.1013(16) Uani d . 1.000 . .
    C C5 0.5668(3) -0.1541(3) 0.66230(17) 0.0868(11) Uani d . 1.000 . .
    C C6 0.5656(2) -0.0317(3) 0.68586(12) 0.0593(8) Uani d . 1.000 . .
    C C7 0.4485(2) 0.0505(3) 0.68283(11) 0.0623(9) Uani d . 1.000 . .
    C C8 0.3849(2) 0.0578(3) 0.61434(11) 0.0587(8) Uani d . 1.000 . .
    C C9 0.2714(2) 0.1457(3) 0.61606(10) 0.0544(7) Uani d . 1.000 . .
    C C10 0.2329(2) 0.2329(2) 0.50000 0.0474(6) Uani d S 1.000 . .
    C C11 0.1061(2) 0.0716(2) 0.53275(11) 0.0508(7) Uani d . 1.000 . .
    C C12 0.0438(3) -0.0248(3) 0.56674(13) 0.0675(9) Uani d . 1.000 . .
    C C13 -0.0536(3) -0.0863(3) 0.53297(16) 0.0813(11) Uani d . 1.000 . .
    H H1 0.67910 0.09500 0.73110 0.1120 Uiso c R 1.000 . .
    H H2 0.85650 -0.02940 0.73770 0.1390 Uiso c R 1.000 . .
    H H3 0.85380 -0.23260 0.69990 0.1200 Uiso c R 1.000 . .
    H H4 0.67210 -0.31380 0.65320 0.1220 Uiso c R 1.000 . .
    H H5 0.49430 -0.18690 0.64180 0.1040 Uiso c R 1.000 . .
    H H7A 0.47150 0.13590 0.69670 0.0750 Uiso c R 1.000 . .
    H H7B 0.38720 0.01830 0.71520 0.0750 Uiso c R 1.000 . .
    H H8A 0.44560 0.08840 0.58120 0.0700 Uiso c R 1.000 . .
    H H8B 0.35770 -0.02650 0.60080 0.0700 Uiso c R 1.000 . .
    H H9A 0.21270 0.11680 0.65050 0.0650 Uiso c R 1.000 . .
    H H9B 0.29950 0.23050 0.62830 0.0650 Uiso c R 1.000 . .
    H H12 0.06640 -0.04730 0.61050 0.0810 Uiso c R 1.000 . .
    H H13 -0.09810 -0.15080 0.55470 0.0980 Uiso c R 1.000 . .
loop_
    _atom_site_aniso_label
    _atom_site_aniso_U_11
    _atom_site_aniso_U_22
    _atom_site_aniso_U_33
    _atom_site_aniso_U_12
    _atom_site_aniso_U_13
    _atom_site_aniso_U_23
    Se1 0.05860(10)
                  0.05860(10)
                            0.0515(2) -0.0076(2) 0.00100(10)
                                                           -0.00100(10)
    N1 0.0503(9) 0.0574(10) 0.0382(8) 0.0010(9) -0.0077(7) 0.0101(8)
    C1 0.070(2) 0.097(2) 0.113(2) -0.0031(16) -0.0375(17) 0.0133(19)
    C2 0.063(2) 0.135(4) 0.151(4) 0.003(2) -0.040(2) 0.024(3)
    C3 0.064(2) 0.127(3) 0.108(3) 0.021(2) -0.0043(18) 0.044(2)
    C4 0.086(3) 0.088(2) 0.130(3) 0.0157(19) -0.001(2) 0.018(2)
    C5 0.0574(16) 0.087(2) 0.116(2) -0.0015(16) -0.0133(16) 0.005(2)
    C6 0.0501(13) 0.0737(17) 0.0540(13) -0.0025(12) -0.0056(11) 0.0214(12)
    C7 0.0573(14) 0.0798(18) 0.0498(12) 0.0021(13) -0.0118(11) 0.0089(12)
    C8 0.0570(15) 0.0762(16) 0.0429(11) 0.0077(12) -0.0055(9) 0.0103(10)
    C9 0.0543(12) 0.0730(15) 0.0358(9) 0.0014(13) -0.0081(9) 0.0081(12)
    C10 0.0517(10) 0.0517(10) 0.0389(13) 0.0066(13) -0.0040(10) 0.0040(10)
    C11 0.0520(14) 0.0536(13) 0.0467(11) 0.0019(11) -0.0064(9) 0.0096(10)
    C12 0.0673(16) 0.0664(16) 0.0689(15) -0.0040(12) -0.0058(13) 0.0236(13)
    C13 0.075(2) 0.0690(19) 0.100(2) -0.0168(17) -0.0071(16) 0.0207(16)
_geom_special_details
;
Bond distances, angles <i>etc</i>. have been calculated using the rounded
fractional coordinates. All su's are estimated from the variances of the
(full) variance-covariance matrix. The cell e.s.d.'s are taken into account in
the estimation of distances, angles and torsion angles
;
loop_
    _geom_bond_atom_site_label_1
    _geom_bond_atom_site_label_2
    _geom_bond_site_symmetry_1
    _geom_bond_site_symmetry_2
    _geom_bond_distance
    _geom_bond_publ_flag
    Se1 C10 . . 1.828(2) no
    N1 C9 . . 1.462(3) no
    N1 C10 . . 1.362(2) no
    N1 C11 . . 1.386(3) no
    C1 C2 . . 1.369(5) no
    C1 C6 . . 1.375(4) no
    C2 C3 . . 1.337(7) no
    C3 C4 . . 1.354(5) no
    C4 C5 . . 1.386(5) no
    C5 C6 . . 1.369(4) no
    C6 C7 . . 1.506(4) no
    C7 C8 . . 1.515(3) no
    C8 C9 . . 1.510(4) no
    C11 C12 . . 1.382(4) no
    C11 C11 . 6_556 1.396(3) no
    C12 C13 . . 1.384(4) no
    C13 C13 . 6_556 1.394(4) no
    C1 H1 . . 0.9300 no
    C2 H2 . . 0.9300 no
    C3 H3 . . 0.9300 no
    C4 H4 . . 0.9300 no
    C5 H5 . . 0.9300 no
    C7 H7A . . 0.9700 no
    C7 H7B . . 0.9700 no
    C8 H8A . . 0.9700 no
    C8 H8B . . 0.9700 no
    C9 H9A . . 0.9700 no
    C9 H9B . . 0.9700 no
    C12 H12 . . 0.9300 no
    C13 H13 . . 0.9300 no
loop_
    _geom_angle_atom_site_label_1
    _geom_angle_atom_site_label_2
    _geom_angle_atom_site_label_3
    _geom_angle_site_symmetry_1
    _geom_angle_site_symmetry_2
    _geom_angle_site_symmetry_3
    _geom_angle
    _geom_angle_publ_flag
    C9 N1 C10 . . . 125.33(18) no
    C9 N1 C11 . . . 124.52(19) no
    C10 N1 C11 . . . 110.13(16) no
    C2 C1 C6 . . . 121.6(4) no
    C1 C2 C3 . . . 120.9(3) no
    C2 C3 C4 . . . 119.6(3) no
    C3 C4 C5 . . . 119.9(4) no
    C4 C5 C6 . . . 121.3(3) no
    C1 C6 C5 . . . 116.7(3) no
    C1 C6 C7 . . . 121.0(3) no
    C5 C6 C7 . . . 122.3(2) no
    C6 C7 C8 . . . 115.2(2) no
    C7 C8 C9 . . . 111.1(2) no
    N1 C9 C8 . . . 112.51(19) no
    Se1 C10 N1 . . . 126.67(11) no
    Se1 C10 N1 . . 6_556 126.67(11) no
    N1 C10 N1 . . 6_556 106.66(17) no
    N1 C11 C12 . . . 132.1(2) no
    N1 C11 C11 . . 6_556 106.54(18) no
    C11 C11 C12 6_556 . . 121.4(2) no
    C11 C12 C13 . . . 117.3(2) no
    C12 C13 C13 . . 6_556 121.4(3) no
    C2 C1 H1 . . . 119.00 no
    C6 C1 H1 . . . 119.00 no
    C1 C2 H2 . . . 120.00 no
    C3 C2 H2 . . . 120.00 no
    C2 C3 H3 . . . 120.00 no
    C4 C3 H3 . . . 120.00 no
    C3 C4 H4 . . . 120.00 no
    C5 C4 H4 . . . 120.00 no
    C4 C5 H5 . . . 119.00 no
    C6 C5 H5 . . . 119.00 no
    C6 C7 H7A . . . 108.00 no
    C6 C7 H7B . . . 108.00 no
    C8 C7 H7A . . . 108.00 no
    C8 C7 H7B . . . 108.00 no
    H7A C7 H7B . . . 108.00 no
    C7 C8 H8A . . . 109.00 no
    C7 C8 H8B . . . 109.00 no
    C9 C8 H8A . . . 109.00 no
    C9 C8 H8B . . . 109.00 no
    H8A C8 H8B . . . 108.00 no
    N1 C9 H9A . . . 109.00 no
    N1 C9 H9B . . . 109.00 no
    C8 C9 H9A . . . 109.00 no
    C8 C9 H9B . . . 109.00 no
    H9A C9 H9B . . . 108.00 no
    C11 C12 H12 . . . 121.00 no
    C13 C12 H12 . . . 121.00 no
    C12 C13 H13 . . . 119.00 no
    C13 C13 H13 6_556 . . 119.00 no
loop_
    _geom_torsion_atom_site_label_1
    _geom_torsion_atom_site_label_2
    _geom_torsion_atom_site_label_3
    _geom_torsion_atom_site_label_4
    _geom_torsion_site_symmetry_1
    _geom_torsion_site_symmetry_2
    _geom_torsion_site_symmetry_3
    _geom_torsion_site_symmetry_4
    _geom_torsion
    _geom_torsion_publ_flag
    C11 N1 C10 Se1 . . . . -179.91(16) no
    C9 N1 C10 N1 . . . 6_556 178.5(2) no
    C11 N1 C10 N1 . . . 6_556 0.1(2) no
    C9 N1 C11 C12 . . . . 2.2(4) no
    C10 N1 C11 C12 . . . . -179.4(3) no
    C9 N1 C11 C11 . . . 6_556 -178.7(2) no
    C10 N1 C11 C11 . . . 6_556 -0.2(2) no
    C9 N1 C10 Se1 . . . . -1.5(3) no
    C10 N1 C9 C8 . . . . -88.2(3) no
    C11 N1 C9 C8 . . . . 90.0(3) no
    C6 C1 C2 C3 . . . . -1.1(6) no
    C2 C1 C6 C5 . . . . 0.2(5) no
    C2 C1 C6 C7 . . . . 178.5(3) no
    C1 C2 C3 C4 . . . . 0.5(6) no
    C2 C3 C4 C5 . . . . 1.0(6) no
    C3 C4 C5 C6 . . . . -2.0(6) no
    C4 C5 C6 C1 . . . . 1.3(5) no
    C4 C5 C6 C7 . . . . -177.0(3) no
    C1 C6 C7 C8 . . . . 130.7(3) no
    C5 C6 C7 C8 . . . . -51.1(4) no
    C6 C7 C8 C9 . . . . -178.1(2) no
    C7 C8 C9 N1 . . . . -177.9(2) no
    N1 C11 C12 C13 . . . . 179.5(3) no
    C11 C11 C12 C13 6_556 . . . 0.5(4) no
    N1 C11 C11 N1 . . 6_556 6_556 0.3(2) no
    N1 C11 C11 C12 . . 6_556 6_556 179.6(2) no
    C12 C11 C11 N1 . . 6_556 6_556 179.6(2) no
    C12 C11 C11 C12 . . 6_556 6_556 -1.2(4) no
    C11 C12 C13 C13 . . . 6_556 0.9(5) no
    C12 C13 C13 C12 . . 6_556 6_556 -1.6(5) no
loop_
    _geom_hbond_atom_site_label_D
    _geom_hbond_atom_site_label_H
    _geom_hbond_atom_site_label_A
    _geom_hbond_site_symmetry_A
    _geom_hbond_distance_DH
    _geom_hbond_distance_HA
    _geom_hbond_distance_DA
    _geom_hbond_angle_DHA
    _geom_hbond_publ_flag
    C9 H9B Se1 . 0.97 2.92 3.310(3) 105 ?
