# Supplementary material for: 1,3-Bis(3-phenyl­prop­yl)-1H-1,3-benzimidazole-2(3H)-selone
Source: Acta Crystallogr Sect E Struct Rep Online. 2011 Apr 22;67(Pt 5):o1179. doi: 10.1107/S1600536811013985 (PMC3089112; doi:10.1107/S1600536811013985)
Supplement: Supplementary file 2 [file e-67-o1179-Isup2.hkl]

# 
# h,k,l, Fc-squared, Fo-squared, sigma(Fo-squared) and status flag 
# 
data_I
_shelx_title ' UY-Se-1' 
_shelx_refln_list_code          4 
_shelx_F_calc_maximum      154.04 
_exptl_crystal_F_000       896.00 
_reflns_d_resolution_high  0.7688 
 
loop_ 
 _symmetry_equiv_pos_as_xyz 
 'x, y, z' 
 '-x, -y, z+1/2' 
 'x+1/2, -y+1/2, -z+3/4' 
 '-x+1/2, y+1/2, -z+1/4' 
 '-y, -x, -z+1/2' 
 'y, x, -z' 
 'y+1/2, -x+1/2, z+3/4' 
 '-y+1/2, x+1/2, z+1/4' 
 
_cell_length_a    10.5150 
_cell_length_b    10.5150 
_cell_length_c    19.8142 
_cell_angle_alpha  90.000 
_cell_angle_beta   90.000 
_cell_angle_gamma  90.000 
 
_shelx_F_squared_multiplier     1.000 
 
loop_ 
 _refln_index_h 
 _refln_index_k 
 _refln_index_l 
 _refln_F_squared_calc 
 _refln_F_squared_meas 
 _refln_F_squared_sigma 
 _refln_observed_status 
   1   1   0      136.83      189.46     10.82 o 
   0   2   0       74.19       70.60      9.80 o 
   1   2   0      119.28      111.21      6.95 o 
   2   2   0    15436.04    14463.45    430.41 o 
   1   3   0     4033.06     4046.16     16.68 o 
   2   3   0      400.55      392.54      7.46 o 
   3   3   0    17126.12    16402.09    357.53 o 
   0   4   0     3438.03     3522.71     17.57 o 
   1   4   0       21.97       19.79      6.44 o 
   2   4   0       30.63       17.03      6.17 o 
   3   4   0      822.10      858.25      8.45 o 
   4   4   0     1120.43     1039.78     11.81 o 
   1   5   0       50.81       53.38      5.95 o 
   2   5   0     8323.75     8423.05     82.23 o 
   3   5   0      111.31      105.84      5.59 o 
   4   5   0      738.67      743.16      6.83 o 
   5   5   0       13.64       14.09     10.10 o 
   0   6   0      564.17      566.65     10.11 o 
   1   6   0     2528.03     2580.04     23.30 o 
   2   6   0      593.92      631.29      7.65 o 
   3   6   0      528.95      512.28      6.82 o 
   4   6   0      184.80      174.92      6.80 o 
   5   6   0     1586.53     1532.31     22.09 o 
   6   6   0      384.05      376.76     11.69 o 
   1   7   0      554.36      535.92      7.84 o 
   2   7   0      198.39      214.89      7.48 o 
   3   7   0     1609.58     1582.91     12.80 o 
   4   7   0      745.02      736.39      9.98 o 
   5   7   0        2.90        8.60      6.38 o 
   6   7   0       21.46       19.99      6.35 o 
   7   7   0     1163.34     1168.63     39.84 o 
   0   8   0       12.22       10.39     10.42 o 
   1   8   0     1089.91     1075.83     14.94 o 
   2   8   0      376.62      387.91      6.88 o 
   3   8   0      307.33      297.12      6.66 o 
   4   8   0      166.72      169.29      7.26 o 
   5   8   0      499.89      525.15      6.97 o 
   6   8   0      131.84      147.92      6.54 o 
   7   8   0        7.60       14.02      7.13 o 
   8   8   0        1.57       14.04     10.46 o 
   1   9   0       25.68       31.54      7.38 o 
   2   9   0     1782.61     1775.52     16.07 o 
   3   9   0      170.19      167.02      6.99 o 
   4   9   0       18.86       29.90      6.44 o 
   5   9   0       19.73       22.86      7.29 o 
   6   9   0      107.36      110.98      7.34 o 
   7   9   0       43.31       50.26      7.41 o 
   8   9   0      214.94      209.49     12.00 o 
   9   9   0        9.12       -0.15     18.87 o 
   0  10   0     1212.65     1249.24     14.18 o 
   1  10   0       11.29       23.76      6.64 o 
   2  10   0       22.07       28.65      7.28 o 
   3  10   0       75.73       80.53      6.42 o 
   4  10   0      169.20      170.86      7.39 o 
   5  10   0       55.62       53.13      6.80 o 
   6  10   0       33.59       51.38      6.72 o 
   7  10   0        4.47       -3.68      7.34 o 
   8  10   0       57.99       45.78      8.25 o 
   9  10   0        5.64       27.52      9.77 o 
   1  11   0       49.26       63.69      7.92 o 
   2  11   0      102.29      108.69      7.43 o 
   3  11   0      191.87      188.18      7.16 o 
   4  11   0        7.79        4.26      6.58 o 
   5  11   0        8.68       18.83      7.08 o 
   6  11   0       63.07       38.32      7.53 o 
   7  11   0       69.27       63.78      8.55 o 
   8  11   0       13.39       16.87      8.36 o 
   0  12   0       30.04       44.46     10.99 o 
   1  12   0       40.04       39.48      7.19 o 
   2  12   0        4.19       11.88      7.25 o 
   3  12   0       74.35       78.61      8.28 o 
   4  12   0        5.08        1.50      8.60 o 
   5  12   0      155.43      137.12      8.16 o 
   6  12   0        7.69       14.47      8.60 o 
   1  13   0       18.90       18.82      6.87 o 
   2  13   0        9.92       11.61      7.46 o 
   3  13   0       22.75       22.22      8.83 o 
   4  13   0       14.92        1.45     11.34 o 
   0   1   1    11525.77    11076.29    157.36 o 
   1   1   1       43.60       84.79      6.48 o 
  -1   2   1     4887.33     5236.60     32.09 o 
   0   2   1     4306.72     4508.05     19.18 o 
   1   2   1     4591.05     4937.12     41.16 o 
   2   2   1      356.44      396.48      7.53 o 
  -2   3   1     6999.90     7049.31     48.54 o 
  -1   3   1     5063.06     5042.21     28.34 o 
   0   3   1      841.21      847.63      9.16 o 
   1   3   1     4346.99     4325.50     18.78 o 
   2   3   1     7695.71     7770.23     24.09 o 
   3   3   1     2813.69     3002.24     12.13 o 
  -3   4   1      338.65      360.21      6.73 o 
  -2   4   1     1944.28     1899.79     10.76 o 
  -1   4   1     4167.34     4220.31     19.20 o 
   0   4   1      908.12      922.09      8.65 o 
   1   4   1     4357.49     4448.13     17.83 o 
   2   4   1     2245.93     2225.45     10.05 o 
   3   4   1      446.31      475.90      8.35 o 
   4   4   1     1902.32     2009.60     11.92 o 
  -4   5   1     1999.44     1971.14     11.27 o 
  -3   5   1     2533.56     2625.20     22.14 o 
  -2   5   1      126.72      132.04      7.40 o 
  -1   5   1      459.40      470.01      7.71 o 
   0   5   1     2309.09     2233.55     19.05 o 
   1   5   1      322.39      316.38      6.35 o 
   2   5   1      192.02      209.62      6.81 o 
   3   5   1     2381.30     2454.62     10.12 o 
   4   5   1     2027.14     1975.74     10.18 o 
   5   5   1       29.47       36.23      6.34 o 
  -5   6   1      528.39      532.60      7.75 o 
  -4   6   1     1243.90     1265.71     12.05 o 
  -3   6   1     1076.38     1045.54     12.17 o 
  -2   6   1      827.99      840.57      8.14 o 
  -1   6   1      705.15      687.09      7.95 o 
   0   6   1      827.99      818.64      8.55 o 
   1   6   1      685.07      660.38      7.61 o 
   2   6   1      749.63      763.45      7.38 o 
   3   6   1      899.59      872.31      7.44 o 
   4   6   1     1194.77     1215.93      9.62 o 
   5   6   1      615.13      626.25      7.69 o 
   6   6   1      673.18      687.61      7.92 o 
  -6   7   1       85.01      103.40      6.89 o 
  -5   7   1     1068.06     1102.85      8.87 o 
  -4   7   1       51.24       50.23      6.59 o 
  -3   7   1      172.63      174.23      6.04 o 
  -2   7   1     1563.69     1549.28     15.38 o 
  -1   7   1      788.49      795.81      7.48 o 
   0   7   1      139.51      158.87      6.58 o 
   1   7   1      826.22      849.15     11.17 o 
   2   7   1     1584.20     1560.50     11.53 o 
   3   7   1      134.81      147.27      5.98 o 
   4   7   1       43.44       52.47      6.34 o 
   5   7   1     1079.40     1087.13      8.77 o 
   6   7   1      115.56      109.36      6.79 o 
   7   7   1        7.35       14.42      7.07 o 
  -7   8   1      202.47      198.19     13.95 o 
  -6   8   1      100.99      104.13      7.16 o 
  -5   8   1        5.36        6.57      7.03 o 
  -4   8   1      659.84      667.98      8.63 o 
  -3   8   1      368.17      364.45      7.26 o 
  -2   8   1       90.40       99.52      6.22 o 
  -1   8   1      544.56      547.60      7.84 o 
   0   8   1      959.97      948.62     12.41 o 
   1   8   1      533.25      538.02      8.01 o 
   2   8   1      141.91      149.92      6.16 o 
   3   8   1      437.90      422.79      6.11 o 
   4   8   1      632.17      638.20     10.19 o 
   5   8   1       26.70       33.27      6.80 o 
   6   8   1      132.89      138.58      6.79 o 
   7   8   1      197.95      210.47      7.32 o 
   8   8   1       75.20       59.58      7.62 o 
  -8   9   1       17.28       36.65      6.98 o 
  -7   9   1      246.20      245.11     10.07 o 
  -6   9   1      153.74      159.89      6.95 o 
  -5   9   1       17.00       21.73      7.01 o 
  -4   9   1       97.57      115.26      7.01 o 
  -3   9   1      406.82      427.10      8.57 o 
  -2   9   1       11.60       14.97      6.43 o 
  -1   9   1      253.76      264.99      6.53 o 
   0   9   1      985.48      951.88     12.23 o 
   1   9   1      217.65      221.55      7.38 o 
   2   9   1        2.05        6.64      6.85 o 
   3   9   1      390.86      391.41      6.88 o 
   4   9   1      107.73      124.57      7.03 o 
   5   9   1       10.82       14.84      7.21 o 
   6   9   1      163.26      167.16      7.36 o 
   7   9   1      245.72      228.94      9.18 o 
   8   9   1       16.84       24.44      7.36 o 
   9   9   1        7.54        0.35      6.88 o 
  -9  10   1       45.66       57.33     11.84 o 
  -8  10   1       47.69       43.82      6.53 o 
  -7  10   1        5.01       24.06      9.15 o 
  -6  10   1      114.76      119.18      8.38 o 
  -5  10   1      108.64      112.90      7.98 o 
  -4  10   1       95.15       96.01      7.55 o 
  -3  10   1       26.80       23.69      6.35 o 
  -2  10   1      377.64      359.06      7.34 o 
  -1  10   1      363.66      361.80      8.25 o 
   0  10   1        8.15       18.04      7.90 o 
   1  10   1      295.12      279.28      7.59 o 
   2  10   1      353.00      346.65      7.58 o 
   3  10   1       13.65       18.40      6.76 o 
   4  10   1       74.98       91.97      9.10 o 
   5  10   1      117.44      113.62      7.32 o 
   6  10   1      109.19      119.77      6.95 o 
   7  10   1        7.09        9.66      7.04 o 
   8  10   1       47.71       41.63     11.88 o 
   9  10   1       48.85       35.00      7.90 o 
  -8  11   1       33.76       33.69      8.41 o 
  -7  11   1       17.21        8.28      7.66 o 
  -6  11   1        6.29       10.45      6.54 o 
  -5  11   1       80.72       86.83      7.48 o 
  -4  11   1       59.20       61.76      6.79 o 
  -3  11   1       89.27       88.53      7.03 o 
  -2  11   1      137.95      142.87      8.26 o 
  -1  11   1      176.07      164.59      7.97 o 
   0  11   1        2.48        1.08      7.65 o 
   1  11   1      167.59      154.14      8.06 o 
   2  11   1      156.70      164.71      8.00 o 
   3  11   1      100.81       92.88      7.88 o 
   4  11   1       64.46       72.14      7.64 o 
   5  11   1       90.09       87.68      7.78 o 
   6  11   1        7.73        9.87      8.14 o 
   7  11   1       14.13        8.19      9.59 o 
   8  11   1       30.37       36.43     11.12 o 
  -6  12   1       33.35       34.34      7.96 o 
  -5  12   1        2.08       -0.93      8.23 o 
  -4  12   1       95.74       90.79      7.54 o 
  -3  12   1       51.00       50.85      6.79 o 
  -2  12   1        2.03        7.39      7.24 o 
  -1  12   1       32.73       29.35      7.11 o 
   0  12   1       22.16       17.81      7.89 o 
   1  12   1       34.25       42.94      6.86 o 
   2  12   1        0.80        5.41      7.92 o 
   3  12   1       44.55       46.97      7.01 o 
   4  12   1       96.00      102.97      8.82 o 
   5  12   1        3.22       11.68      9.25 o 
   6  12   1       35.10       32.54      7.10 o 
  -4  13   1       20.73       16.39      8.80 o 
  -3  13   1       19.60       13.89      7.43 o 
  -2  13   1       36.67       42.19      7.92 o 
  -1  13   1       15.08       16.61      7.77 o 
   0  13   1       26.49       38.09      8.97 o 
   1  13   1       14.44       23.13      7.99 o 
   2  13   1       36.10       31.78      8.27 o 
   3  13   1       18.45       24.24      7.28 o 
   4  13   1       16.40       17.73      8.64 o 
   0   1   2       28.98       42.50      6.79 o 
   1   1   2     5790.06     6305.15     55.34 o 
  -1   2   2    15432.72    14978.61     99.87 o 
   0   2   2     1501.85     1526.55     14.34 o 
   1   2   2    14976.37    14666.60    160.27 o 
   2   2   2    23727.16    23959.95   6141.74 o 
  -2   3   2      243.68      283.84      7.98 o 
  -1   3   2     1501.97     1591.31     11.17 o 
   0   3   2     6036.12     6017.04     21.83 o 
   1   3   2     1530.12     1619.16     11.56 o 
   2   3   2      172.33      205.16      6.70 o 
   3   3   2     1465.33     1434.00     14.70 o 
  -3   4   2     6157.69     6280.38     39.21 o 
  -2   4   2      405.33      439.10      8.12 o 
  -1   4   2     2153.37     2184.68     10.85 o 
   0   4   2       33.24       79.80     21.07 o 
   1   4   2     2074.06     2120.58     10.24 o 
   2   4   2      678.19      740.34      8.35 o 
   3   4   2     7205.68     7385.89     58.83 o 
   4   4   2     2794.37     3035.58     15.21 o 
  -4   5   2        1.40        9.07      6.54 o 
  -3   5   2     1311.26     1285.59      8.83 o 
  -2   5   2     1523.07     1648.03      9.67 o 
  -1   5   2     4837.43     4786.24     26.76 o 
   0   5   2      168.47      193.91      6.30 o 
   1   5   2     4489.96     4405.26     36.88 o 
   2   5   2     1461.11     1590.48      8.68 o 
   3   5   2     1373.61     1330.32      8.25 o 
   4   5   2        1.85        2.06      6.49 o 
   5   5   2     1658.13     1623.51     15.72 o 
  -5   6   2      222.50      198.39      6.73 o 
  -4   6   2      459.74      471.46      7.68 o 
  -3   6   2      892.47      873.03     12.11 o 
  -2   6   2     1494.01     1472.80     11.40 o 
  -1   6   2     1021.17     1087.32     11.32 o 
   0   6   2      505.38      588.23      6.91 o 
   1   6   2     1048.06     1089.56      8.44 o 
   2   6   2     1549.05     1497.73      8.16 o 
   3   6   2      777.18      766.57     10.20 o 
   4   6   2      449.12      439.31      6.66 o 
   5   6   2      223.59      212.02      6.46 o 
   6   6   2      169.60      167.85      6.87 o 
  -6   7   2      359.41      374.58      7.04 o 
  -5   7   2      395.61      386.59      7.55 o 
  -4   7   2     1913.09     1868.86     22.04 o 
  -3   7   2       12.67       12.03      6.34 o 
  -2   7   2        6.68       18.25      6.47 o 
  -1   7   2       55.71       54.28      6.30 o 
   0   7   2     4424.92     4399.00     38.57 o 
   1   7   2       55.91       55.91      5.99 o 
   2   7   2       22.91       23.41      6.37 o 
   3   7   2       14.76       13.35      6.23 o 
   4   7   2     2045.95     2014.29     15.10 o 
   5   7   2      396.58      370.85      7.04 o 
   6   7   2      353.59      378.81      7.65 o 
   7   7   2       35.74       44.96      7.19 o 
  -7   8   2      186.99      201.48      7.49 o 
  -6   8   2      298.38      287.75      7.53 o 
  -5   8   2      151.19      147.45      7.24 o 
  -4   8   2      150.37      157.33      6.36 o 
  -3   8   2      443.43      424.56      6.50 o 
  -2   8   2      903.52      854.88     13.35 o 
  -1   8   2      126.45      131.35      6.65 o 
   0   8   2       82.62       80.72      5.68 o 
   1   8   2      169.94      183.45      6.84 o 
   2   8   2      928.51      871.63      8.97 o 
   3   8   2      456.70      448.34      7.72 o 
   4   8   2      179.96      178.44      7.45 o 
   5   8   2      149.85      146.62      6.42 o 
   6   8   2      350.03      358.01      8.29 o 
   7   8   2      184.10      193.24      7.62 o 
   8   8   2       60.55       80.56      8.17 o 
  -8   9   2       26.92       37.30     17.20 o 
  -7   9   2        0.35        9.67      6.84 o 
  -6   9   2        6.95       -0.42      7.49 o 
  -5   9   2      655.47      653.04      7.03 o 
  -4   9   2      103.12      100.38      6.45 o 
  -3   9   2       41.43       46.44      6.92 o 
  -2   9   2       32.60       37.71      6.38 o 
  -1   9   2      648.37      674.18      8.11 o 
   0   9   2        6.38       10.08      7.00 o 
   1   9   2      643.39      668.98      9.63 o 
   2   9   2       32.13       35.07      7.44 o 
   3   9   2       16.63       11.63      7.27 o 
   4   9   2       79.00       70.78      6.67 o 
   5   9   2      590.21      596.51      7.89 o 
   6   9   2        9.15        7.92      6.91 o 
   7   9   2        0.04       10.08      8.94 o 
   8   9   2       23.23       33.75      8.19 o 
   9   9   2       94.89       85.57     11.50 o 
  -9  10   2       15.60       33.00      9.49 o 
  -8  10   2       12.26       16.18      8.06 o 
  -7  10   2      218.27      188.31     13.33 o 
  -6  10   2       15.29       16.87      6.85 o 
  -5  10   2       22.02       15.34      6.60 o 
  -4  10   2       80.99       89.67      6.82 o 
  -3  10   2      369.51      349.60      7.49 o 
  -2  10   2       26.60       29.48      6.65 o 
  -1  10   2      247.61      248.01      7.19 o 
   0  10   2       47.60       50.48      7.18 o 
   1  10   2      270.71      274.65      6.35 o 
   2  10   2       14.25       14.09      6.39 o 
   3  10   2      364.34      354.24      8.18 o 
   4  10   2       87.42       98.01      7.46 o 
   5  10   2       19.71       18.11      8.54 o 
   6  10   2       19.01       20.92      9.43 o 
   7  10   2      216.20      204.50     10.52 o 
   8  10   2        8.22       16.79      8.20 o 
   9  10   2       15.73       19.13     10.82 o 
  -8  11   2        3.69       -0.35     13.12 o 
  -7  11   2       15.27       22.51     18.22 o 
  -6  11   2       64.33       79.62      8.45 o 
  -5  11   2       26.34       30.37      6.93 o 
  -4  11   2      166.88      165.73      7.69 o 
  -3  11   2       18.58       22.92      6.14 o 
  -2  11   2        5.29        3.08      7.08 o 
  -1  11   2       64.11       52.74      7.83 o 
   0  11   2      300.82      293.94      7.99 o 
   1  11   2       72.82       69.98      7.24 o 
   2  11   2        1.51       17.18      6.52 o 
   3  11   2       20.52       20.85      7.09 o 
   4  11   2      159.19      159.63      7.69 o 
   5  11   2       22.27       18.73      9.95 o 
   6  11   2       69.81       76.65      7.68 o 
   7  11   2       16.74       26.48      9.38 o 
   8  11   2        2.74       -0.96     16.41 o 
  -6  12   2       29.12       45.29      9.71 o 
  -5  12   2        1.01       -0.30      7.37 o 
  -4  12   2       31.46       40.64      7.13 o 
  -3  12   2       14.36       16.97      6.80 o 
  -2  12   2      217.83      211.40      7.94 o 
  -1  12   2       27.58       34.27      7.41 o 
   0  12   2       18.02       22.15      8.72 o 
   1  12   2       29.64       21.89      6.76 o 
   2  12   2      227.71      213.72      9.94 o 
   3  12   2       11.63       19.23      7.33 o 
   4  12   2       33.46       31.21      7.55 o 
   5  12   2        0.57        2.14      6.83 o 
   6  12   2       26.84       19.99      9.01 o 
  -4  13   2       43.43       28.24     10.39 o 
  -3  13   2        4.10       13.30      8.19 o 
  -2  13   2        8.95       12.86      7.65 o 
  -1  13   2       28.80       27.54      8.64 o 
   0  13   2       39.48       41.65      8.66 o 
   1  13   2       34.26       32.12      8.39 o 
   2  13   2        7.09       17.52      7.84 o 
   3  13   2        2.21        6.10      8.28 o 
   4  13   2       45.07       41.71      9.98 o 
   0   1   3    13341.37    13113.10     81.89 o 
   1   1   3     1375.65     1376.51     11.05 o 
  -1   2   3    11508.40    11416.62     61.68 o 
   0   2   3     8545.35     8517.08     37.04 o 
   1   2   3    12620.59    12625.35    139.26 o 
   2   2   3     3522.14     3512.40     34.62 o 
  -2   3   3     7987.98     7941.48     83.70 o 
  -1   3   3     1498.83     1512.73     10.88 o 
   0   3   3      326.35      338.12      8.59 o 
   1   3   3     1426.54     1464.47     14.82 o 
   2   3   3     8373.31     8425.65     43.08 o 
   3   3   3     3419.10     3554.07     34.78 o 
  -3   4   3     2385.50     2411.76     21.16 o 
  -2   4   3     1278.45     1187.66     13.34 o 
  -1   4   3     1045.79     1029.91      8.32 o 
   0   4   3        5.72       46.99     16.04 o 
   1   4   3     1322.44     1351.67     10.17 o 
   2   4   3     1166.06     1079.90     14.12 o 
   3   4   3     2611.08     2662.89     12.48 o 
   4   4   3       98.86       91.34      5.79 o 
  -4   5   3      782.13      696.52      8.72 o 
  -3   5   3     1681.01     1681.65     12.33 o 
  -2   5   3      101.52      113.64      6.54 o 
  -1   5   3     2617.13     2664.13     26.33 o 
   0   5   3     4719.17     4762.09     29.24 o 
   1   5   3     2752.01     2799.13     15.24 o 
   2   5   3       58.93       61.98      7.37 o 
   3   5   3     1733.75     1749.58     16.11 o 
   4   5   3      921.85      841.20     12.10 o 
   5   5   3       64.94       76.07      7.98 o 
  -5   6   3      436.89      451.34      7.63 o 
  -4   6   3      297.40      276.94      6.51 o 
  -3   6   3      606.25      572.16      7.58 o 
  -2   6   3     1101.48     1172.37      8.42 o 
  -1   6   3     1178.84     1212.37      9.91 o 
   0   6   3     2812.26     2777.34     11.77 o 
   1   6   3     1016.41     1026.99     10.01 o 
   2   6   3     1001.62     1090.48      8.45 o 
   3   6   3      527.05      525.88      7.76 o 
   4   6   3      285.54      278.22      5.90 o 
   5   6   3      445.35      453.21      8.62 o 
   6   6   3      841.26      809.65      8.71 o 
  -6   7   3      239.42      250.53      7.31 o 
  -5   7   3     1124.05     1116.64      8.51 o 
  -4   7   3      213.23      207.55      6.55 o 
  -3   7   3       66.26       69.44      7.29 o 
  -2   7   3      569.30      570.99      8.07 o 
  -1   7   3      753.54      771.29      8.29 o 
   0   7   3       66.46       71.21      6.54 o 
   1   7   3      788.16      796.97      7.47 o 
   2   7   3      519.03      503.21      6.68 o 
   3   7   3       79.06       79.30      6.88 o 
   4   7   3      218.77      213.55      7.48 o 
   5   7   3     1027.37     1036.53     11.03 o 
   6   7   3      266.67      265.13      7.33 o 
   7   7   3      156.39      134.54      6.30 o 
  -7   8   3      149.22      172.06      9.05 o 
  -6   8   3       78.00       85.34     10.13 o 
  -5   8   3       46.17       41.84      7.05 o 
  -4   8   3      375.01      378.06      7.22 o 
  -3   8   3      603.67      609.77     12.83 o 
  -2   8   3      920.98      937.58      8.20 o 
  -1   8   3      298.99      320.30      7.51 o 
   0   8   3     1545.53     1558.17     12.02 o 
   1   8   3      281.30      276.14      6.70 o 
   2   8   3      974.36     1001.09      9.01 o 
   3   8   3      662.19      671.36      8.25 o 
   4   8   3      378.21      390.54      7.69 o 
   5   8   3       21.90       18.76      7.10 o 
   6   8   3       81.92       87.83      6.99 o 
   7   8   3      162.31      170.92      8.77 o 
   8   8   3      132.39      137.94      8.11 o 
  -8   9   3        9.37       19.49     14.09 o 
  -7   9   3      187.50      174.21      8.33 o 
  -6   9   3      121.02      127.15      7.73 o 
  -5   9   3       42.33       34.13      6.86 o 
  -4   9   3      173.30      187.49      6.67 o 
  -3   9   3      507.75      526.88     10.28 o 
  -2   9   3       71.92       74.93      6.57 o 
  -1   9   3      538.21      523.97      8.59 o 
   0   9   3      326.74      348.07      7.33 o 
   1   9   3      523.35      512.77      6.71 o 
   2   9   3      102.49       92.98      6.99 o 
   3   9   3      505.86      508.33      7.60 o 
   4   9   3      180.72      173.14      7.27 o 
   5   9   3       45.80       38.34      7.63 o 
   6   9   3       98.28       82.67      7.00 o 
   7   9   3      172.49      159.44      8.16 o 
   8   9   3       12.96       23.22      7.59 o 
   9   9   3       47.41       35.22      9.53 o 
  -9  10   3       45.26       30.45     10.99 o 
  -8  10   3       25.42       60.56     13.29 o 
  -7  10   3       16.10       14.74      8.19 o 
  -6  10   3      150.20      156.10     10.14 o 
  -5  10   3      166.21      172.15      6.99 o 
  -4  10   3       55.45       58.44      5.97 o 
  -3  10   3       56.16       59.07      6.38 o 
  -2  10   3      177.94      187.94      6.45 o 
  -1  10   3       62.95       59.31      6.28 o 
   0  10   3       96.92       95.92      7.71 o 
   1  10   3       45.62       49.93      6.20 o 
   2  10   3      157.12      167.87      7.38 o 
   3  10   3       79.52       85.84      6.60 o 
   4  10   3       66.33       81.07      7.29 o 
   5  10   3      174.51      212.21     12.51 o 
   6  10   3      162.48      165.39     12.23 o 
   7  10   3       15.14        8.87      8.11 o 
   8  10   3       28.25       30.42      8.75 o 
   9  10   3       50.30       50.73      9.76 o 
  -7  11   3        6.48       13.86     10.89 o 
  -6  11   3       17.00       11.24      8.71 o 
  -5  11   3      107.09      108.48      8.02 o 
  -4  11   3       80.66       64.66      6.12 o 
  -3  11   3       55.97       59.13      6.89 o 
  -2  11   3      131.19      130.58      7.34 o 
  -1  11   3       76.37       86.84      7.36 o 
   0  11   3      256.67      247.75      8.52 o 
   1  11   3       51.89       63.34      7.08 o 
   2  11   3      122.93      136.54      9.11 o 
   3  11   3       57.04       59.76      7.40 o 
   4  11   3       75.02       63.92      6.48 o 
   5  11   3      102.10      104.45      7.82 o 
   6  11   3       15.19        9.21      7.87 o 
   7  11   3        4.81       10.15      7.60 o 
  -6  12   3       12.94       10.00      9.99 o 
  -5  12   3       13.51       21.78      8.35 o 
  -4  12   3       82.10       79.55      7.59 o 
  -3  12   3       79.43       66.20      6.94 o 
  -2  12   3        9.60       14.02      7.21 o 
  -1  12   3       60.09       55.01      8.33 o 
   0  12   3      144.51      145.20      7.58 o 
   1  12   3       58.17       58.93      6.80 o 
   2  12   3        6.64        5.52      7.10 o 
   3  12   3       79.84       72.62      7.91 o 
   4  12   3       82.75       83.72      9.54 o 
   5  12   3       10.83       11.92      8.57 o 
   6  12   3       12.17       24.43      9.23 o 
  -3  13   3       22.84       22.06      9.66 o 
  -2  13   3       12.37       12.31      9.45 o 
  -1  13   3        3.61       10.35      7.56 o 
   0  13   3       37.15       43.06      7.66 o 
   1  13   3        5.08       19.44      7.37 o 
   2  13   3       13.08       14.90      7.47 o 
   3  13   3       33.89       19.46      8.29 o 
   0   0   4    14580.65    12899.47    311.60 o 
   0   1   4    14064.97    13464.11     81.14 o 
   1   1   4    13153.49    12996.26    103.64 o 
  -1   2   4     2827.13     2849.24     27.88 o 
   0   2   4      347.92      372.90      6.78 o 
   1   2   4     3615.10     3679.32     40.75 o 
   2   2   4      136.02      178.01      7.86 o 
  -2   3   4      139.19      119.27      6.41 o 
  -1   3   4     5361.21     5357.83     77.36 o 
   0   3   4      365.46      383.79      7.32 o 
   1   3   4     5683.56     5760.58     68.78 o 
   2   3   4       82.51       68.19      6.69 o 
   3   3   4     5727.52     5505.65     74.13 o 
  -3   4   4      838.49      910.85     21.49 o 
  -2   4   4      263.20      277.20      7.66 o 
  -1   4   4     1090.08     1120.80     11.79 o 
   0   4   4     4171.84     4236.43     47.46 o 
   1   4   4      941.23      980.00      9.55 o 
   2   4   4      366.56      404.59      7.82 o 
   3   4   4      842.61      888.13      8.70 o 
   4   4   4     3845.21     3794.79     52.10 o 
  -4   5   4      250.19      237.70      7.57 o 
  -3   5   4      328.02      361.72      8.34 o 
  -2   5   4     6341.63     6295.04     55.12 o 
  -1   5   4      683.31      716.58      8.45 o 
   0   5   4      285.14      303.06      6.41 o 
   1   5   4      657.33      685.38      8.06 o 
   2   5   4     6101.13     6096.58     42.80 o 
   3   5   4      254.34      286.87      7.81 o 
   4   5   4      259.41      249.65      8.36 o 
   5   5   4       30.33       30.94      6.92 o 
  -5   6   4     1012.56     1037.73     20.30 o 
  -4   6   4     1612.04     1597.97     21.56 o 
  -3   6   4       80.39       78.35      7.41 o 
  -2   6   4       56.38       65.63      6.86 o 
  -1   6   4     2625.99     2587.73     24.40 o 
   0   6   4     1129.77     1021.83     11.19 o 
   1   6   4     2580.89     2558.28     11.12 o 
   2   6   4       42.28       55.56      6.65 o 
   3   6   4       72.07       70.68      5.95 o 
   4   6   4     1710.34     1710.80     28.98 o 
   5   6   4     1052.07     1063.72     15.82 o 
   6   6   4      800.64      725.18     10.28 o 
  -6   7   4       53.62       52.92      7.43 o 
  -5   7   4       19.64       25.62      6.69 o 
  -4   7   4       59.71       60.34      6.60 o 
  -3   7   4      979.75      958.24     11.69 o 
  -2   7   4        6.91       12.33      7.40 o 
  -1   7   4      213.06      207.15      7.87 o 
   0   7   4      258.74      270.74      6.66 o 
   1   7   4      187.86      178.75      6.61 o 
   2   7   4        5.13       10.95      6.30 o 
   3   7   4      887.21      896.56     12.21 o 
   4   7   4       64.97       66.18      7.34 o 
   5   7   4       10.03       22.58      7.41 o 
   6   7   4       42.10       35.70      7.31 o 
   7   7   4      470.84      497.93     10.04 o 
  -7   8   4        2.34       12.86      7.03 o 
  -6   8   4      140.17      132.01      7.60 o 
  -5   8   4      398.73      419.24      8.27 o 
  -4   8   4      209.54      215.06      6.81 o 
  -3   8   4      493.29      471.18      7.54 o 
  -2   8   4      117.44      106.70      6.98 o 
  -1   8   4     1527.17     1512.83     17.34 o 
   0   8   4      435.08      431.88      7.94 o 
   1   8   4     1413.48     1413.55      8.42 o 
   2   8   4      117.75      112.40      6.94 o 
   3   8   4      439.77      421.47      7.15 o 
   4   8   4      220.08      215.00      6.42 o 
   5   8   4      372.26      384.34      8.14 o 
   6   8   4      131.89      141.92      9.64 o 
   7   8   4        1.95       21.68      8.36 o 
   8   8   4       17.27       26.95      8.89 o 
  -8   9   4      165.31      177.03     10.02 o 
  -7   9   4       23.15       21.46      9.00 o 
  -6   9   4      264.34      250.65      9.03 o 
  -5   9   4       62.98       68.75      7.54 o 
  -4   9   4      118.92      126.43      8.30 o 
  -3   9   4      183.91      191.20     10.05 o 
  -2   9   4      866.33      884.50     12.34 o 
  -1   9   4        4.57        8.29      7.45 o 
   0   9   4      189.30      210.83      7.16 o 
   1   9   4        7.12       13.24      6.38 o 
   2   9   4     1009.77     1017.29     16.87 o 
   3   9   4      217.41      215.52      8.08 o 
   4   9   4       77.02       81.12      7.81 o 
   5   9   4       72.16       67.06      7.87 o 
   6   9   4      266.44      251.95      7.79 o 
   7   9   4       21.16       35.37      6.76 o 
   8   9   4      157.13      166.18      8.47 o 
   9   9   4       14.89       12.42      9.97 o 
  -9  10   4        7.04        2.97     10.81 o 
  -8  10   4       40.04       53.92     11.27 o 
  -7  10   4       10.45        5.77      8.58 o 
  -6  10   4       61.10       72.28      9.79 o 
  -5  10   4       61.05       76.75      8.83 o 
  -4  10   4      204.06      200.97      8.29 o 
  -3  10   4        3.52        8.91      6.93 o 
  -2  10   4       44.33       45.75      6.61 o 
  -1  10   4       72.71       74.09      6.40 o 
   0  10   4      340.05      347.59      9.07 o 
   1  10   4       51.75       50.84      6.23 o 
   2  10   4       38.69       33.44      6.87 o 
   3  10   4        5.28       13.86      7.11 o 
   4  10   4      224.90      229.12      7.90 o 
   5  10   4       60.24       59.72      6.46 o 
   6  10   4       74.30       77.56      8.37 o 
   7  10   4       13.98       21.74      7.28 o 
   8  10   4       43.17       46.22      8.66 o 
   9  10   4       10.65        2.37      9.55 o 
  -7  11   4       69.92       68.01     13.18 o 
  -6  11   4       41.97       46.18      9.21 o 
  -5  11   4        2.88        6.27      7.22 o 
  -4  11   4       13.95       26.48      7.40 o 
  -3  11   4      270.31      258.60      8.34 o 
  -2  11   4      105.19       89.37      7.21 o 
  -1  11   4      241.18      221.01      8.35 o 
   0  11   4        1.22        6.20      6.23 o 
   1  11   4      210.20      187.20      7.11 o 
   2  11   4       77.28       74.81      7.10 o 
   3  11   4      296.99      285.17      8.36 o 
   4  11   4       13.50       13.35      7.04 o 
   5  11   4        3.94        7.82      7.27 o 
   6  11   4       39.31       39.00      7.77 o 
   7  11   4       64.18       55.19      8.34 o 
  -6  12   4        7.18       20.32      8.78 o 
  -5  12   4       52.72       41.69      7.15 o 
  -4  12   4        8.33       19.82      8.41 o 
  -3  12   4       40.67       42.56      8.77 o 
  -2  12   4       11.00       18.85      6.82 o 
  -1  12   4       74.25       71.37      6.96 o 
   0  12   4        0.06        0.24      7.98 o 
   1  12   4       63.11       61.20      7.29 o 
   2  12   4       12.58       22.57      7.20 o 
   3  12   4       45.78       57.76      7.88 o 
   4  12   4        7.67        4.93      6.98 o 
   5  12   4       56.38       52.60      7.58 o 
   6  12   4        6.41        4.43      7.56 o 
  -3  13   4       75.19       66.15      7.90 o 
  -2  13   4       27.66       33.34      7.93 o 
  -1  13   4       25.56       32.17      7.29 o 
   0  13   4       17.56       17.72      7.60 o 
   1  13   4       28.40       28.05      8.09 o 
   2  13   4       27.07       19.31      7.08 o 
   3  13   4       66.46       49.63      7.08 o 
   0   1   5      914.82      888.51      8.44 o 
   1   1   5    12780.58    12447.51     89.89 o 
  -1   2   5     6921.30     6959.37     32.09 o 
   0   2   5     5803.41     5765.06     43.35 o 
   1   2   5     7014.25     7107.27     81.36 o 
   2   2   5      862.52      904.42      8.62 o 
  -2   3   5      921.33      937.44      8.11 o 
  -1   3   5     3082.70     3131.69     33.73 o 
   0   3   5     2377.23     2390.27     19.51 o 
   1   3   5     2988.66     3036.84     27.54 o 
   2   3   5      988.37     1008.79     10.61 o 
   3   3   5       23.19       56.53      7.20 o 
  -3   4   5     1279.13     1284.59     17.61 o 
  -2   4   5     2000.29     1984.90     25.57 o 
  -1   4   5     2313.39     2323.02     28.80 o 
   0   4   5      445.53      450.31      7.00 o 
   1   4   5     2197.68     2217.71     40.62 o 
   2   4   5     1774.10     1756.38     28.62 o 
   3   4   5     1301.22     1322.60     13.59 o 
   4   4   5     3278.52     3398.00     53.06 o 
  -4   5   5     3102.90     3072.54     42.18 o 
  -3   5   5     1377.21     1397.94     20.82 o 
  -2   5   5      505.55      511.31      8.45 o 
  -1   5   5      632.52      570.75      8.14 o 
   0   5   5     1341.44     1257.82     11.71 o 
   1   5   5      726.30      657.98      7.37 o 
   2   5   5      468.94      480.36      8.26 o 
   3   5   5     1147.07     1142.30     10.47 o 
   4   5   5     3091.14     3018.52     24.95 o 
   5   5   5     1436.08     1370.46     23.95 o 
  -5   6   5      464.78      465.16      8.78 o 
  -4   6   5      630.59      629.43     11.90 o 
  -3   6   5      738.03      731.90      9.93 o 
  -2   6   5      571.46      541.94      8.08 o 
  -1   6   5      781.62      770.67      8.43 o 
   0   6   5      381.60      360.97      6.20 o 
   1   6   5      864.51      843.13      8.03 o 
   2   6   5      640.48      631.85     10.53 o 
   3   6   5      885.59      880.85      8.66 o 
   4   6   5      706.30      720.01     18.21 o 
   5   6   5      529.92      538.91     12.95 o 
   6   6   5      204.49      196.88     10.36 o 
  -6   7   5       42.15       50.82      8.44 o 
  -5   7   5      539.67      528.64      8.56 o 
  -4   7   5      509.02      487.71     12.37 o 
  -3   7   5       67.82       61.13      7.41 o 
  -2   7   5      934.03      960.53     10.67 o 
  -1   7   5     1105.12     1150.18     11.06 o 
   0   7   5        1.75       13.09      6.37 o 
   1   7   5     1114.13     1153.30     11.92 o 
   2   7   5      931.14      938.49     13.19 o 
   3   7   5       58.64       58.46      6.61 o 
   4   7   5      492.60      471.05      8.25 o 
   5   7   5      459.12      468.97      8.23 o 
   6   7   5       83.25       92.32      7.67 o 
   7   7   5       31.11       43.57      8.17 o 
  -7   8   5      136.91      114.40      7.79 o 
  -6   8   5      109.83      113.46      9.82 o 
  -5   8   5      244.83      261.61      8.06 o 
  -4   8   5      259.43      281.40      7.74 o 
  -3   8   5       37.88       38.18      8.85 o 
  -2   8   5      211.77      207.61      7.27 o 
  -1   8   5      614.30      615.08      7.35 o 
   0   8   5      541.38      519.80      8.18 o 
   1   8   5      648.51      647.32     10.31 o 
   2   8   5      239.61      248.13      6.74 o 
   3   8   5       53.93       56.47      6.40 o 
   4   8   5      242.00      255.27      7.33 o 
   5   8   5      241.44      277.17      7.89 o 
   6   8   5      128.05      126.65      6.69 o 
   7   8   5      133.40      113.50      7.21 o 
   8   8   5      203.97      188.26      7.84 o 
  -8   9   5       46.42       33.06      7.53 o 
  -7   9   5      208.11      182.53      9.25 o 
  -6   9   5       96.51       99.81      7.65 o 
  -5   9   5       56.86       61.09      7.45 o 
  -4   9   5      100.93      121.09      8.96 o 
  -3   9   5      299.16      308.52      9.04 o 
  -2   9   5      163.86      162.40      7.16 o 
  -1   9   5      201.05      206.01      7.03 o 
   0   9   5      297.30      305.85      8.36 o 
   1   9   5      262.79      273.76      6.79 o 
   2   9   5      186.53      194.35      8.04 o 
   3   9   5      257.83      257.06      8.28 o 
   4   9   5       91.48      104.13      6.96 o 
   5   9   5       44.46       55.52      6.40 o 
   6   9   5      105.25      118.37      7.78 o 
   7   9   5      196.81      193.76      8.56 o 
   8   9   5       46.28       24.72      8.20 o 
   9   9   5        5.09        7.69      8.42 o 
  -8  10   5       32.52       26.31      9.96 o 
  -7  10   5       17.97       13.39      7.73 o 
  -6  10   5       64.50       59.53      7.88 o 
  -5  10   5       64.05       61.41      7.01 o 
  -4  10   5       54.51       50.22      7.41 o 
  -3  10   5      207.37      213.71      8.65 o 
  -2  10   5      307.88      298.46      7.63 o 
  -1  10   5      325.65      312.16     10.15 o 
   0  10   5      137.22      150.88      7.13 o 
   1  10   5      345.02      323.19      7.70 o 
   2  10   5      287.38      275.70      8.02 o 
   3  10   5      206.35      212.96      7.33 o 
   4  10   5       55.58       51.87      7.12 o 
   5  10   5       66.48       67.11      8.21 o 
   6  10   5       71.15       65.25      7.16 o 
   7  10   5       11.32       15.16      8.74 o 
   8  10   5       31.33       36.45      7.63 o 
  -7  11   5       17.62       12.18     10.38 o 
  -6  11   5       13.05       24.87     11.67 o 
  -5  11   5       44.89       38.81      8.60 o 
  -4  11   5       34.29       28.02      7.70 o 
  -3  11   5       37.72       41.86      8.48 o 
  -2  11   5      131.65      143.43      7.43 o 
  -1  11   5       86.38       80.62      5.82 o 
   0  11   5        7.15        7.87      7.06 o 
   1  11   5       72.36       72.88      6.38 o 
   2  11   5      133.28      136.76      7.50 o 
   3  11   5       52.25       63.69      7.01 o 
   4  11   5       34.19       33.86      6.30 o 
   5  11   5       43.25       44.12      7.41 o 
   6  11   5       11.53       28.55      9.11 o 
   7  11   5       16.93       23.84      7.39 o 
  -5  12   5        6.61       -1.83      7.51 o 
  -4  12   5       31.58       33.14      7.61 o 
  -3  12   5       99.20      113.02      9.35 o 
  -2  12   5       10.11       23.71      6.74 o 
  -1  12   5        3.42        9.39      6.50 o 
   0  12   5       28.41       25.44      5.76 o 
   1  12   5        1.35       -0.42      7.43 o 
   2  12   5       10.53       15.01      6.71 o 
   3  12   5       96.10       98.93      8.01 o 
   4  12   5       41.27       40.35      8.78 o 
   5  12   5        4.64        6.91      9.65 o 
   6  12   5       15.31        7.20     13.71 o 
  -3  13   5       32.73       30.20      6.66 o 
  -2  13   5       52.79       42.83      7.42 o 
  -1  13   5       26.94       17.75      7.88 o 
   0  13   5       10.79       15.67      7.71 o 
   1  13   5       28.88       21.48      7.50 o 
   2  13   5       53.88       49.17      7.47 o 
   3  13   5       30.45       23.15      7.09 o 
   0   1   6     9659.05     9233.16     96.69 o 
   1   1   6    12444.06    12057.68     93.80 o 
  -1   2   6      708.21      699.58     10.07 o 
   0   2   6     1247.68     1277.13     12.31 o 
   1   2   6      748.43      757.71      8.58 o 
   2   2   6     5085.12     5012.51     52.17 o 
  -2   3   6     1881.54     1954.96     21.16 o 
  -1   3   6      635.66      587.27      8.29 o 
   0   3   6     2485.96     2522.23     22.11 o 
   1   3   6      618.44      593.53      7.60 o 
   2   3   6     1970.90     2048.44     17.86 o 
   3   3   6     3321.77     3587.14     57.53 o 
  -3   4   6     3415.37     3483.08     44.91 o 
  -2   4   6     1129.10     1064.27     16.51 o 
  -1   4   6     1417.10     1346.32     18.48 o 
   0   4   6        4.13       12.26      6.34 o 
   1   4   6     1171.83     1118.80     14.78 o 
   2   4   6     1100.29     1067.17     13.19 o 
   3   4   6     3741.02     3836.87     32.36 o 
   4   4   6      225.87      205.51      6.21 o 
  -4   5   6      104.45      120.79     10.02 o 
  -3   5   6      536.95      551.45      8.33 o 
  -2   5   6      267.88      292.63      7.29 o 
  -1   5   6     1182.02     1087.35     13.11 o 
   0   5   6      132.86      137.60      5.99 o 
   1   5   6      976.68      907.43     12.47 o 
   2   5   6      256.35      282.64      6.97 o 
   3   5   6      721.07      742.19     10.00 o 
   4   5   6       84.94       95.10      7.25 o 
   5   5   6     2898.78     2931.12     48.51 o 
  -5   6   6      481.60      480.83      8.52 o 
  -4   6   6      177.37      173.53      7.30 o 
  -3   6   6      605.21      604.24     12.21 o 
  -2   6   6     2097.72     1960.43     24.44 o 
  -1   6   6     1661.57     1680.17     16.39 o 
   0   6   6       10.99       26.27      5.36 o 
   1   6   6     1589.66     1624.12     26.40 o 
   2   6   6     2033.73     1927.69     20.08 o 
   3   6   6      574.12      576.70      7.97 o 
   4   6   6      159.92      157.06      6.88 o 
   5   6   6      421.00      414.96      9.05 o 
   6   6   6      149.59      150.34      8.42 o 
  -6   7   6      240.54      236.47      8.46 o 
  -5   7   6      113.52      102.60      9.21 o 
  -4   7   6      965.63      927.89     21.27 o 
  -3   7   6      429.67      438.04      8.36 o 
  -2   7   6      633.69      619.14     10.33 o 
  -1   7   6       18.60       20.40      6.28 o 
   0   7   6     2192.71     2216.32     26.85 o 
   1   7   6       18.54       19.73      6.15 o 
   2   7   6      658.42      639.38     10.39 o 
   3   7   6      446.45      451.95      7.89 o 
   4   7   6     1084.53     1040.93     19.76 o 
   5   7   6      117.03      111.02      8.16 o 
   6   7   6      247.13      258.47      8.67 o 
   7   7   6        6.80       15.58      6.70 o 
  -7   8   6      143.56      144.97      9.57 o 
  -6   8   6      412.51      410.62      9.59 o 
  -5   8   6        5.96        6.16      7.10 o 
  -4   8   6      179.75      202.03      8.98 o 
  -3   8   6      399.68      416.19      8.35 o 
  -2   8   6      685.63      654.61     11.93 o 
  -1   8   6      493.34      478.92      7.23 o 
   0   8   6      152.95      160.52      6.16 o 
   1   8   6      552.87      552.61      7.35 o 
   2   8   6      568.50      569.73      8.57 o 
   3   8   6      364.49      377.93      7.02 o 
   4   8   6      173.19      178.68      9.76 o 
   5   8   6        6.43        8.14      6.05 o 
   6   8   6      461.63      449.49     10.22 o 
   7   8   6      168.86      171.87      8.54 o 
   8   8   6      168.57      160.94      9.92 o 
  -8   9   6       28.36       21.03      7.78 o 
  -7   9   6       10.23        1.51     10.83 o 
  -6   9   6        8.87       10.56      7.63 o 
  -5   9   6      293.26      303.76      7.68 o 
  -4   9   6       81.38       71.72      7.72 o 
  -3   9   6      231.38      226.32      7.55 o 
  -2   9   6       42.93       52.22      7.68 o 
  -1   9   6      691.90      693.19     13.54 o 
   0   9   6      438.33      441.30      6.81 o 
   1   9   6      858.22      886.38      9.04 o 
   2   9   6       43.24       48.75      5.99 o 
   3   9   6      199.87      192.57      6.74 o 
   4   9   6       54.35       61.34      7.02 o 
   5   9   6      277.08      289.74      7.95 o 
   6   9   6        7.69       11.31      6.84 o 
   7   9   6        8.53        6.17      7.66 o 
   8   9   6       24.30       26.96      9.43 o 
   9   9   6      102.07      100.16      9.27 o 
  -8  10   6       25.82       15.98      9.51 o 
  -7  10   6       87.55       92.61      8.70 o 
  -6  10   6        6.49        9.29      7.01 o 
  -5  10   6        8.43        8.19      8.20 o 
  -4  10   6       34.09       42.78      8.66 o 
  -3  10   6      247.97      240.39      8.11 o 
  -2  10   6      104.24      114.87      6.60 o 
  -1  10   6      245.28      250.34      6.76 o 
   0  10   6        1.11        7.11      6.09 o 
   1  10   6      297.81      297.18      6.75 o 
   2  10   6       95.25      100.78      6.42 o 
   3  10   6      213.78      217.88      7.29 o 
   4  10   6       40.81       46.66      6.56 o 
   5  10   6        5.99       10.89      6.24 o 
   6  10   6        3.91       -1.22      6.79 o 
   7  10   6       96.80       97.87      7.83 o 
   8  10   6       22.28       23.43      8.36 o 
  -7  11   6        4.18       16.86      9.27 o 
  -6  11   6       64.03       56.43      8.15 o 
  -5  11   6       38.76       47.37      8.11 o 
  -4  11   6       97.62      101.25      9.40 o 
  -3  11   6       29.35       29.12      7.61 o 
  -2  11   6       59.42       67.77      6.86 o 
  -1  11   6       81.90       79.97      6.07 o 
   0  11   6      174.65      186.08      6.28 o 
   1  11   6       95.40      106.68      6.43 o 
   2  11   6       44.77       40.63      7.65 o 
   3  11   6       31.86       35.63      7.18 o 
   4  11   6      106.42      119.16      6.91 o 
   5  11   6       39.64       38.85      7.74 o 
   6  11   6       59.57       61.66      7.42 o 
   7  11   6        3.07       -2.13      7.75 o 
  -5  12   6        7.84        9.66      7.37 o 
  -4  12   6       64.29       52.52      7.16 o 
  -3  12   6        8.14       14.34      7.50 o 
  -2  12   6       98.64      106.77      7.21 o 
  -1  12   6        3.25        6.46      6.38 o 
   0  12   6       26.68       38.24      7.02 o 
   1  12   6        3.33        6.20      7.39 o 
   2  12   6       90.58       84.72      8.35 o 
   3  12   6        5.79       13.01      7.89 o 
   4  12   6       71.51       77.14      7.98 o 
   5  12   6        9.78       16.52      7.59 o 
  -2  13   6        1.93        7.64      8.12 o 
  -1  13   6       28.79       16.14      6.91 o 
   0  13   6       32.44       33.64      7.36 o 
   1  13   6       37.70       32.34      6.96 o 
   2  13   6        1.18        7.33      7.94 o 
   0   1   7     5141.81     5135.50     53.57 o 
   1   1   7     1041.57     1132.03     10.26 o 
  -1   2   7     1243.29     1223.77     10.90 o 
   0   2   7      402.20      346.42      6.56 o 
   1   2   7     1388.01     1379.32     10.30 o 
   2   2   7        4.01       12.24      6.14 o 
  -2   3   7     4715.84     4704.20     42.60 o 
  -1   3   7     4936.40     4977.27     48.72 o 
   0   3   7      249.04      237.77      6.46 o 
   1   3   7     5075.96     5051.11     83.53 o 
   2   3   7     4716.45     4725.23     49.96 o 
   3   3   7     1834.89     1834.38     18.78 o 
  -3   4   7      342.96      346.56      6.21 o 
  -2   4   7     2103.54     2022.01     23.46 o 
  -1   4   7      552.66      507.84      9.56 o 
   0   4   7      324.41      343.82      8.14 o 
   1   4   7      561.36      519.70     10.68 o 
   2   4   7     1936.13     1851.67     20.21 o 
   3   4   7      495.81      508.70      7.92 o 
   4   4   7     1118.20     1156.30     13.48 o 
  -4   5   7      889.58      893.56     10.36 o 
  -3   5   7     1336.48     1339.57     18.82 o 
  -2   5   7      171.30      187.20      6.09 o 
  -1   5   7      372.52      359.98      7.06 o 
   0   5   7     1082.51     1027.95     10.95 o 
   1   5   7      356.53      341.03      7.24 o 
   2   5   7      210.45      228.01      6.68 o 
   3   5   7     1249.22     1224.33     10.98 o 
   4   5   7      987.94      986.32     16.08 o 
   5   5   7      173.24      206.60      8.13 o 
  -5   6   7      519.53      522.06      9.69 o 
  -4   6   7      802.38      819.37     24.04 o 
  -3   6   7      770.29      783.90     10.13 o 
  -2   6   7     1547.08     1593.41     23.02 o 
  -1   6   7      316.15      319.24      6.61 o 
   0   6   7     1294.05     1265.95     11.49 o 
   1   6   7      336.87      331.89      6.70 o 
   2   6   7     1470.39     1529.97     13.29 o 
   3   6   7      733.48      753.24     10.04 o 
   4   6   7      759.43      792.09     16.95 o 
   5   6   7      587.37      588.64     11.42 o 
   6   6   7      477.44      496.47      8.86 o 
  -6   7   7      637.65      618.64     10.45 o 
  -5   7   7      148.51      156.38      8.29 o 
  -4   7   7       46.95       49.87      7.11 o 
  -3   7   7      208.20      208.11      7.46 o 
  -2   7   7      371.11      354.79      6.90 o 
  -1   7   7      631.91      652.68      8.07 o 
   0   7   7        8.37       18.09      6.27 o 
   1   7   7      616.03      627.99      8.21 o 
   2   7   7      423.19      403.80      8.14 o 
   3   7   7      228.59      235.83      7.76 o 
   4   7   7       34.55       39.59      7.02 o 
   5   7   7      104.33      125.46      7.78 o 
   6   7   7      634.02      622.25      9.25 o 
   7   7   7       11.27       10.72      7.40 o 
  -7   8   7       89.03       88.17      8.35 o 
  -6   8   7      143.49      138.81      8.52 o 
  -5   8   7      138.93      141.79      7.39 o 
  -4   8   7      228.21      211.67      7.31 o 
  -3   8   7      325.50      329.84      9.06 o 
  -2   8   7      170.27      166.14      6.61 o 
  -1   8   7      767.94      740.35      8.21 o 
   0   8   7     1197.52     1194.51     12.71 o 
   1   8   7      775.26      778.94     11.29 o 
   2   8   7      155.72      161.53      6.52 o 
   3   8   7      332.43      338.05      7.15 o 
   4   8   7      198.37      203.58      6.95 o 
   5   8   7      168.56      168.03      7.74 o 
   6   8   7      145.85      146.22      8.42 o 
   7   8   7       90.01      103.29      8.55 o 
   8   8   7       30.36       37.72      8.42 o 
  -8   9   7       32.99       29.48      9.90 o 
  -7   9   7       61.65       59.42      7.08 o 
  -6   9   7       75.26       75.24      9.57 o 
  -5   9   7       30.86       36.61      8.24 o 
  -4   9   7      218.09      224.12      8.55 o 
  -3   9   7      290.06      294.85      8.99 o 
  -2   9   7       57.84       57.02      6.17 o 
  -1   9   7      125.49      116.09      6.26 o 
   0   9   7      333.28      312.69      6.38 o 
   1   9   7      141.59      144.67      6.47 o 
   2   9   7       81.18       87.08      6.60 o 
   3   9   7      228.43      229.37      7.75 o 
   4   9   7      243.29      244.43     11.63 o 
   5   9   7       24.57       24.25      6.48 o 
   6   9   7       78.43       86.46      8.06 o 
   7   9   7       74.14       81.01      8.52 o 
   8   9   7       42.06       54.65      7.66 o 
   9   9   7        4.51       11.59      9.50 o 
  -8  10   7       19.80       19.26      7.69 o 
  -7  10   7        5.56       17.74      7.70 o 
  -6  10   7       93.83      104.59     10.46 o 
  -5  10   7      123.22      129.25      8.01 o 
  -4  10   7       34.47       43.52      7.67 o 
  -3  10   7       25.24       25.64      5.86 o 
  -2  10   7       95.04      106.05      7.38 o 
  -1  10   7       93.49       91.17      6.09 o 
   0  10   7        0.61        8.14      5.28 o 
   1  10   7       88.29       92.47      5.80 o 
   2  10   7       62.59       63.92      6.79 o 
   3  10   7       25.61       30.08      5.72 o 
   4  10   7       36.03       44.18      7.20 o 
   5  10   7      152.16      139.51      7.91 o 
   6  10   7       85.45       85.55      7.99 o 
   7  10   7        2.83        3.09      8.49 o 
   8  10   7       21.50       12.18      7.68 o 
  -7  11   7        5.89       -2.82      7.52 o 
  -6  11   7       44.43       46.74      9.64 o 
  -5  11   7      143.56      133.39      8.62 o 
  -4  11   7       58.96       67.76      7.31 o 
  -3  11   7       63.66       67.78      6.76 o 
  -2  11   7       76.94       63.83      6.43 o 
  -1  11   7      104.61      100.67      6.04 o 
   0  11   7       76.76       79.33      5.75 o 
   1  11   7       89.18       92.02      6.41 o 
   2  11   7       67.16       65.95      7.22 o 
   3  11   7       70.28       71.08      7.68 o 
   4  11   7       59.38       59.35      6.78 o 
   5  11   7      146.26      131.04      7.72 o 
   6  11   7       43.94       43.35      6.86 o 
   7  11   7        5.07       -3.95      7.89 o 
  -5  12   7        4.38       14.38      7.39 o 
  -4  12   7       33.32       41.03      7.01 o 
  -3  12   7       60.33       54.61      7.83 o 
  -2  12   7        1.51       13.55      7.31 o 
  -1  12   7       66.05       63.44      6.86 o 
   0  12   7       68.68       65.71      6.65 o 
   1  12   7       63.46       60.24      6.11 o 
   2  12   7        0.61        8.43      7.33 o 
   3  12   7       63.56       52.23      7.36 o 
   4  12   7       39.26       41.49      6.59 o 
   5  12   7        4.81       -6.30      6.92 o 
  -2  13   7       19.99       49.36     18.35 o 
  -1  13   7       20.98       14.08      6.64 o 
   0  13   7       26.68       31.23      6.53 o 
   1  13   7       26.59       20.79      7.11 o 
   2  13   7       17.53       24.33     13.87 o 
   0   0   8      202.34      208.89     14.00 o 
   0   1   8      256.81      242.75      5.89 o 
   1   1   8     1379.88     1291.39     19.38 o 
  -1   2   8     6063.49     6016.83     58.95 o 
   0   2   8     3259.67     3525.29     32.39 o 
   1   2   8     5997.71     5970.34     67.70 o 
   2   2   8     1236.95     1362.54     14.26 o 
  -2   3   8     1352.61     1312.32     13.33 o 
  -1   3   8      808.56      762.65     11.51 o 
   0   3   8       85.82       68.87      5.50 o 
   1   3   8      610.17      549.66      7.45 o 
   2   3   8     1499.14     1444.97     18.56 o 
   3   3   8     1153.50     1062.73     12.31 o 
  -3   4   8      446.16      445.18      6.89 o 
  -2   4   8      129.26      160.96      6.72 o 
  -1   4   8     2196.46     2267.35     22.46 o 
   0   4   8     5575.87     5456.89     69.36 o 
   1   4   8     2216.04     2262.62     34.82 o 
   2   4   8       84.68      108.93      5.16 o 
   3   4   8      462.63      473.38      6.27 o 
   4   4   8     1494.51     1503.25     15.98 o 
  -4   5   8      913.07      952.57     12.03 o 
  -3   5   8      245.85      238.97      6.49 o 
  -2   5   8     3622.32     3596.50     59.27 o 
  -1   5   8      119.64      125.12      7.27 o 
   0   5   8       36.69       43.72      6.41 o 
   1   5   8      123.21      132.36      5.60 o 
   2   5   8     3571.81     3522.44     50.82 o 
   3   5   8      253.22      246.82      6.16 o 
   4   5   8      978.22     1010.01     14.78 o 
   5   5   8       39.81       52.70      6.08 o 
  -5   6   8      283.80      284.29      7.62 o 
  -4   6   8      648.79      628.49      8.47 o 
  -3   6   8      322.40      312.69      6.44 o 
  -2   6   8       10.79       12.31      5.98 o 
  -1   6   8      644.77      628.78      7.48 o 
   0   6   8      448.70      400.44      6.97 o 
   1   6   8      660.90      644.77     14.08 o 
   2   6   8       15.67       17.18      6.42 o 
   3   6   8      345.90      341.98      7.97 o 
   4   6   8      780.57      759.01     20.97 o 
   5   6   8      386.45      402.03      7.65 o 
   6   6   8      194.22      206.28      7.25 o 
  -6   7   8       17.12        1.80      8.15 o 
  -5   7   8      164.11      175.18      8.10 o 
  -4   7   8       51.76       61.63      7.42 o 
  -3   7   8     1896.40     1788.10     24.80 o 
  -2   7   8      129.95      131.83      6.32 o 
  -1   7   8      475.01      461.85      6.25 o 
   0   7   8       68.49       62.98      6.38 o 
   1   7   8      546.02      530.39      8.30 o 
   2   7   8      124.25      131.73      5.92 o 
   3   7   8     1905.39     1843.84     28.43 o 
   4   7   8       52.12       69.25      7.96 o 
   5   7   8      165.16      162.84      7.41 o 
   6   7   8       19.81       32.92      6.80 o 
   7   7   8      764.77      725.60     42.93 o 
  -7   8   8        8.89       27.60      8.25 o 
  -6   8   8       85.36       78.56      9.38 o 
  -5   8   8      285.97      275.03      8.23 o 
  -4   8   8       69.79       74.73      7.45 o 
  -3   8   8      100.72      102.79      6.46 o 
  -2   8   8        0.26        1.17      5.95 o 
  -1   8   8      238.43      239.90      5.87 o 
   0   8   8     1662.01     1606.20     24.40 o 
   1   8   8      229.48      242.91      6.10 o 
   2   8   8        0.68        7.48      6.27 o 
   3   8   8       71.16       61.70      6.03 o 
   4   8   8       44.81       56.74      6.18 o 
   5   8   8      240.83      236.97      8.61 o 
   6   8   8       85.00       94.17      6.71 o 
   7   8   8        9.63        3.86     11.90 o 
   8   8   8        1.97       22.22      8.56 o 
  -8   9   8       33.81       39.84      9.45 o 
  -7   9   8       36.16       44.00      8.72 o 
  -6   9   8      179.22      174.50      8.58 o 
  -5   9   8       30.30       36.75      8.68 o 
  -4   9   8      268.13      251.27      7.58 o 
  -3   9   8       14.83       20.53      6.57 o 
  -2   9   8      223.12      240.07      7.36 o 
  -1   9   8      170.13      164.49      6.19 o 
   0   9   8       37.79       39.13      6.50 o 
   1   9   8      179.39      179.90      5.42 o 
   2   9   8      216.78      227.99      6.90 o 
   3   9   8       20.66       24.86      6.13 o 
   4   9   8      253.10      251.68      7.48 o 
   5   9   8       32.94       42.41      7.19 o 
   6   9   8      170.34      179.57      8.53 o 
   7   9   8       42.61       24.39      8.41 o 
   8   9   8       41.32       44.61      8.56 o 
   9   9   8       13.68        9.76      6.86 o 
  -8  10   8       93.85       69.84      8.39 o 
  -7  10   8       14.28       13.23      7.79 o 
  -6  10   8       64.11       62.10      7.54 o 
  -5  10   8       72.32       76.98      7.13 o 
  -4  10   8      296.82      284.55      7.62 o 
  -3  10   8       34.12       33.79      6.57 o 
  -2  10   8      158.64      162.54      7.40 o 
  -1  10   8       64.34       73.43      6.41 o 
   0  10   8      322.64      320.65      6.32 o 
   1  10   8       68.44       78.49      5.65 o 
   2  10   8      169.87      155.72      6.36 o 
   3  10   8       35.57       37.92      6.64 o 
   4  10   8      299.88      278.74     13.70 o 
   5  10   8       73.97       83.50      7.76 o 
   6  10   8       71.44       75.17      8.10 o 
   7  10   8       13.84       19.49      8.49 o 
   8  10   8       91.14       78.22      9.58 o 
  -6  11   8        3.12        3.11      7.33 o 
  -5  11   8        6.76        5.00      6.57 o 
  -4  11   8       10.02       14.81      7.11 o 
  -3  11   8       81.68       75.52      6.47 o 
  -2  11   8      103.54       90.14      6.31 o 
  -1  11   8       74.97       77.15      6.10 o 
   0  11   8        4.65       14.18      6.23 o 
   1  11   8       73.47       82.10      6.49 o 
   2  11   8      111.87       97.99      5.91 o 
   3  11   8       92.11       98.38      7.57 o 
   4  11   8        8.13       12.27      7.66 o 
   5  11   8        6.74       14.01      7.24 o 
   6  11   8        0.12        3.81      6.75 o 
  -4  12   8        0.17       -0.35      8.41 o 
  -3  12   8       10.71       23.10      7.41 o 
  -2  12   8       12.73       12.94      7.74 o 
  -1  12   8       58.84       54.33      6.42 o 
   0  12   8        3.87        7.40      6.55 o 
   1  12   8       52.23       46.35      6.33 o 
   2  12   8       14.43       17.12      6.81 o 
   3  12   8       10.86       11.65      7.31 o 
   4  12   8        0.26        6.27      6.06 o 
   0   1   9     4860.46     4904.95     64.33 o 
   1   1   9     4573.65     4574.22     56.40 o 
  -1   2   9      221.72      211.02      5.92 o 
   0   2   9     4331.67     4308.84     54.25 o 
   1   2   9      111.51       93.37      5.61 o 
   2   2   9      167.70      178.73      5.60 o 
  -2   3   9      746.68      660.11     10.50 o 
  -1   3   9     2127.64     2103.72     26.29 o 
   0   3   9      203.31      149.82      6.24 o 
   1   3   9     2355.09     2322.15     31.80 o 
   2   3   9     1047.18      981.98      9.40 o 
   3   3   9      391.99      336.34      6.95 o 
  -3   4   9      415.10      413.65      7.31 o 
  -2   4   9     1613.01     1567.60     20.44 o 
  -1   4   9     1175.92     1110.55     14.01 o 
   0   4   9      944.26      969.27     13.72 o 
   1   4   9     1125.98     1083.48     15.48 o 
   2   4   9     1620.08     1572.35     21.45 o 
   3   4   9      383.86      370.62      6.71 o 
   4   4   9     2223.71     2282.25     25.05 o 
  -4   5   9      772.98      786.10     12.93 o 
  -3   5   9      903.25      904.54     13.86 o 
  -2   5   9      341.91      343.69     10.29 o 
  -1   5   9      961.83      940.68     15.37 o 
   0   5   9     1282.43     1216.07      9.98 o 
   1   5   9     1029.62     1036.89     21.97 o 
   2   5   9      268.50      281.29      6.57 o 
   3   5   9      895.61      902.02     14.27 o 
   4   5   9      826.60      828.80     11.47 o 
   5   5   9       21.60       28.52      6.15 o 
  -5   6   9       54.64       65.99      6.28 o 
  -4   6   9      227.97      225.72      5.92 o 
  -3   6   9      662.82      645.77      8.01 o 
  -2   6   9      613.90      602.45     10.91 o 
  -1   6   9      608.37      595.76     12.03 o 
   0   6   9      967.15      941.11     12.33 o 
   1   6   9      692.17      677.33     12.47 o 
   2   6   9      519.14      512.48      8.90 o 
   3   6   9      628.80      613.09     11.83 o 
   4   6   9      259.24      271.22      7.20 o 
   5   6   9       77.65       96.05      6.72 o 
   6   6   9       46.47       58.55      6.31 o 
  -6   7   9      463.38      443.79     12.94 o 
  -5   7   9      215.41      212.51      6.79 o 
  -4   7   9      282.43      278.98      7.93 o 
  -3   7   9       24.77       34.15      6.18 o 
  -2   7   9     1043.66     1060.34     10.83 o 
  -1   7   9      506.39      488.43      7.12 o 
   0   7   9      235.74      238.85      6.09 o 
   1   7   9      515.60      487.31      7.23 o 
   2   7   9     1094.34     1131.37     17.50 o 
   3   7   9       14.99       25.10      5.78 o 
   4   7   9      269.96      281.40      6.42 o 
   5   7   9      192.71      209.21      6.97 o 
   6   7   9      471.91      446.94      6.83 o 
   7   7   9       35.19       36.81      7.01 o 
  -7   8   9      229.66      219.24     10.65 o 
  -6   8   9       71.35       70.48      7.51 o 
  -5   8   9      145.12      151.66      6.39 o 
  -4   8   9      185.36      194.69      7.67 o 
  -3   8   9      146.36      157.08      6.51 o 
  -2   8   9      216.34      233.18      6.46 o 
  -1   8   9      254.03      252.35      6.23 o 
   0   8   9       14.69       20.32      5.76 o 
   1   8   9      240.91      248.00      5.75 o 
   2   8   9      153.60      168.59      5.98 o 
   3   8   9      178.96      185.22      8.42 o 
   4   8   9      150.52      170.15      7.34 o 
   5   8   9      118.92      130.71      7.14 o 
   6   8   9       61.62       64.39      6.74 o 
   7   8   9      232.96      217.95      9.58 o 
   8   8   9      116.60       88.42     12.37 o 
  -8   9   9       58.79       61.95     10.63 o 
  -7   9   9       52.86       64.47      8.49 o 
  -6   9   9       50.99       57.46      6.94 o 
  -5   9   9        5.48       16.97      7.30 o 
  -4   9   9      255.10      232.80      7.56 o 
  -3   9   9      293.34      289.26      9.74 o 
  -2   9   9      233.38      241.23      6.47 o 
  -1   9   9       74.09       66.85      5.89 o 
   0   9   9      276.85      284.37      6.27 o 
   1   9   9       94.17       94.10      5.55 o 
   2   9   9      233.46      230.35      6.44 o 
   3   9   9      346.82      352.48      9.11 o 
   4   9   9      292.90      278.99      9.50 o 
   5   9   9        5.28       11.81      6.09 o 
   6   9   9       49.56       54.92      7.67 o 
   7   9   9       42.57       39.74      8.05 o 
   8   9   9       54.05       47.99      7.59 o 
   9   9   9        3.43       13.18      7.41 o 
  -7  10   9        3.31       17.34      7.23 o 
  -6  10   9       21.58       31.28     10.65 o 
  -5  10   9       80.20       82.40      7.53 o 
  -4  10   9       44.36       42.57      7.25 o 
  -3  10   9      119.84      107.29      7.27 o 
  -2  10   9      285.20      270.02      6.82 o 
  -1  10   9      252.07      258.02      7.90 o 
   0  10   9       30.60       45.60      5.91 o 
   1  10   9      242.77      246.97      6.70 o 
   2  10   9      261.05      263.65      6.58 o 
   3  10   9      129.59      131.24      6.33 o 
   4  10   9       33.31       46.86      6.23 o 
   5  10   9       82.58       82.34      6.70 o 
   6  10   9       32.98       36.70      6.38 o 
   7  10   9        6.70        2.82      6.38 o 
   8  10   9        2.03       16.84     13.12 o 
  -6  11   9        9.46       19.29      6.69 o 
  -5  11   9       74.83       75.39      6.76 o 
  -4  11   9       21.30       22.58      7.69 o 
  -3  11   9       22.88       36.39      6.82 o 
  -2  11   9       47.86       43.01      6.54 o 
  -1  11   9       34.27       52.02      6.08 o 
   0  11   9       20.57       27.88      5.63 o 
   1  11   9       27.82       30.24      6.39 o 
   2  11   9       48.74       58.47      6.33 o 
   3  11   9       31.81       37.34      6.33 o 
   4  11   9       13.90       13.74      6.67 o 
   5  11   9       62.70       77.17      7.35 o 
   6  11   9       13.32       20.95      6.50 o 
  -4  12   9       30.03       33.19      7.62 o 
  -3  12   9       27.94       24.51      7.38 o 
  -2  12   9        2.52       -6.26      7.86 o 
  -1  12   9        3.17       12.42      6.74 o 
   0  12   9       44.88       28.05      6.39 o 
   1  12   9        0.49       16.05      6.15 o 
   2  12   9        3.18       11.13      6.86 o 
   3  12   9       29.37       29.88      6.51 o 
   4  12   9       31.72       27.73      6.53 o 
   0   1  10     3770.65     3933.22     73.73 o 
   1   1  10     2296.74     2173.55     38.54 o 
  -1   2  10      189.91      199.48      5.78 o 
   0   2  10      970.63      990.79     12.57 o 
   1   2  10      183.49      190.46      5.60 o 
   2   2  10     1608.78     1503.90     24.54 o 
  -2   3  10      247.06      245.37      6.38 o 
  -1   3  10      258.02      246.24      5.62 o 
   0   3  10     5959.49     5823.02     85.57 o 
   1   3  10      355.90      354.64      9.16 o 
   2   3  10      320.10      327.22      7.28 o 
   3   3  10      405.53      406.05      6.79 o 
  -3   4  10     3019.87     3047.17     33.83 o 
  -2   4  10     1111.39     1058.13     11.11 o 
  -1   4  10      769.82      726.23      7.64 o 
   0   4  10       48.30       62.32      5.31 o 
   1   4  10      772.96      742.89     14.26 o 
   2   4  10     1208.38     1161.48     21.57 o 
   3   4  10     2902.30     2922.74     49.15 o 
   4   4  10      159.51      151.94      5.99 o 
  -4   5  10       28.74       31.83      6.00 o 
  -3   5  10      271.29      260.25      5.94 o 
  -2   5  10       78.72       79.98      6.69 o 
  -1   5  10      745.82      715.88      7.71 o 
   0   5  10      380.57      347.03     10.02 o 
   1   5  10      722.74      708.33     21.94 o 
   2   5  10       90.76       93.41      5.84 o 
   3   5  10      252.78      265.83      7.23 o 
   4   5  10       43.01       38.46      6.69 o 
   5   5  10     1964.03     1889.99     31.23 o 
  -5   6  10      136.55      144.77      6.23 o 
  -4   6  10       58.16       69.35      5.89 o 
  -3   6  10      859.00      860.37     11.87 o 
  -2   6  10     1358.83     1312.21     15.66 o 
  -1   6  10      351.06      359.76      7.86 o 
   0   6  10       20.83       22.95      6.40 o 
   1   6  10      307.31      335.87      7.36 o 
   2   6  10     1206.84     1169.66     23.36 o 
   3   6  10      918.53      949.82     12.75 o 
   4   6  10       67.73       71.38      5.53 o 
   5   6  10      166.03      170.91      7.74 o 
   6   6  10      583.00      566.43     15.83 o 
  -6   7  10      176.61      169.52      7.19 o 
  -5   7  10       10.95       14.42      7.10 o 
  -4   7  10      669.45      660.14      9.75 o 
  -3   7  10      169.61      182.34      6.71 o 
  -2   7  10      388.64      387.33     10.39 o 
  -1   7  10        8.99       20.78      6.14 o 
   0   7  10     1119.92     1095.85     16.09 o 
   1   7  10        7.71       16.85      6.89 o 
   2   7  10      347.39      331.94      8.75 o 
   3   7  10      162.11      174.07      6.08 o 
   4   7  10      557.86      558.09     14.30 o 
   5   7  10        9.38       16.79      6.51 o 
   6   7  10      223.24      230.15      6.78 o 
   7   7  10        0.16        2.04     11.12 o 
  -7   8  10       63.33       67.71      7.04 o 
  -6   8  10      253.23      258.40     10.02 o 
  -5   8  10       20.22       21.80      6.34 o 
  -4   8  10       12.90       21.90      7.01 o 
  -3   8  10      106.55      124.36      6.21 o 
  -2   8  10      596.43      583.14      8.60 o 
  -1   8  10       78.81       94.85      6.05 o 
   0   8  10      215.97      218.58      6.75 o 
   1   8  10       66.44       84.85      5.82 o 
   2   8  10      657.37      636.19     17.48 o 
   3   8  10      146.01      151.66      6.46 o 
   4   8  10       28.46       22.63      6.99 o 
   5   8  10       19.94       24.64      7.20 o 
   6   8  10      257.48      242.06      7.39 o 
   7   8  10       53.98       60.69      7.16 o 
   8   8  10      154.90      164.19      7.76 o 
  -8   9  10        4.69       13.03      6.58 o 
  -7   9  10        1.13       -8.35      7.69 o 
  -6   9  10        2.50        2.26      6.82 o 
  -5   9  10      222.19      205.76      6.89 o 
  -4   9  10        1.12        5.76      7.99 o 
  -3   9  10      141.44      143.48      6.77 o 
  -2   9  10        2.62       10.12      6.38 o 
  -1   9  10      451.68      448.37      7.70 o 
   0   9  10       94.75      102.86      5.69 o 
   1   9  10      454.70      457.59      7.08 o 
   2   9  10        2.17        9.50      5.82 o 
   3   9  10      162.97      160.26      6.12 o 
   4   9  10        6.33       10.89      6.19 o 
   5   9  10      231.95      231.90      7.46 o 
   6   9  10        1.47        8.17      6.28 o 
   7   9  10        0.51       11.32      6.71 o 
   8   9  10        4.81       13.66      7.55 o 
  -7  10  10       63.58       35.22      8.88 o 
  -6  10  10        2.24        1.16      7.73 o 
  -5  10  10        2.68       16.62      6.73 o 
  -4  10  10       13.15       16.24      6.82 o 
  -3  10  10      171.44      167.65      7.17 o 
  -2  10  10       31.22       34.47      6.57 o 
  -1  10  10      135.75      142.03      6.14 o 
   0  10  10       22.43       19.88      6.26 o 
   1  10  10      134.16      115.27      6.77 o 
   2  10  10       33.01       39.99      6.16 o 
   3  10  10      155.05      152.77      6.54 o 
   4  10  10        8.91        1.58      6.28 o 
   5  10  10        4.07       10.22      6.24 o 
   6  10  10        4.22        6.37      6.40 o 
   7  10  10       48.39       47.38      7.35 o 
  -6  11  10       51.37       48.61      8.61 o 
  -5  11  10       37.55       40.79      7.96 o 
  -4  11  10       99.86       88.31      6.29 o 
  -3  11  10        3.54        4.50      7.24 o 
  -2  11  10       12.60       15.40      5.83 o 
  -1  11  10       18.24       19.60      6.06 o 
   0  11  10      124.68      121.44      6.95 o 
   1  11  10       19.05       18.69      5.97 o 
   2  11  10        8.33       11.44      6.28 o 
   3  11  10        5.48       11.97      6.29 o 
   4  11  10       82.72       84.47      6.43 o 
   5  11  10       41.60       44.74      7.15 o 
   6  11  10       53.86       53.54      7.08 o 
  -3  12  10        4.43        1.19      6.53 o 
  -2  12  10       74.58       61.76      6.78 o 
  -1  12  10        1.31       10.56      6.15 o 
   0  12  10        4.89       11.56      6.57 o 
   1  12  10        1.67        6.23      5.86 o 
   2  12  10       77.26       55.52      6.76 o 
   3  12  10        5.85       11.31      6.45 o 
   0   1  11      824.92      711.97     11.88 o 
   1   1  11      539.47      545.69      8.13 o 
  -1   2  11      628.14      618.39     10.63 o 
   0   2  11     6111.29     6058.48    110.88 o 
   1   2  11      482.06      462.70      9.23 o 
   2   2  11      536.83      575.40      9.65 o 
  -2   3  11     1023.01      985.67     13.51 o 
  -1   3  11     1144.55     1131.57     25.14 o 
   0   3  11      327.26      315.53      6.27 o 
   1   3  11     1074.47     1064.90     16.05 o 
   2   3  11     1020.27      973.41     23.46 o 
   3   3  11      162.09      174.93      6.83 o 
  -3   4  11      450.14      418.60      8.04 o 
  -2   4  11     1869.04     1852.98     24.59 o 
  -1   4  11      454.69      438.63      8.83 o 
   0   4  11      586.59      630.14      8.85 o 
   1   4  11      393.99      371.04     10.43 o 
   2   4  11     1953.35     1929.75     33.49 o 
   3   4  11      472.51      440.34      7.29 o 
   4   4  11      103.64      119.34      6.15 o 
  -4   5  11     1075.99     1063.60     17.00 o 
  -3   5  11     1483.79     1426.80     21.93 o 
  -2   5  11      185.91      207.94      7.52 o 
  -1   5  11      253.35      247.62      6.69 o 
   0   5  11      266.37      252.03      6.84 o 
   1   5  11      259.30      244.64      7.51 o 
   2   5  11      203.92      226.48      8.67 o 
   3   5  11     1497.34     1465.99     28.59 o 
   4   5  11     1009.34     1005.63     18.53 o 
   5   5  11       72.66       75.40      6.11 o 
  -5   6  11      412.94      415.70      7.40 o 
  -4   6  11      201.09      226.59      5.77 o 
  -3   6  11      317.49      321.72      6.34 o 
  -2   6  11      257.92      260.53      7.56 o 
  -1   6  11      117.71      121.54      7.31 o 
   0   6  11      117.35      121.37      6.07 o 
   1   6  11      153.70      148.67      7.09 o 
   2   6  11      251.57      260.84      6.46 o 
   3   6  11      288.04      275.71      7.82 o 
   4   6  11      117.57      138.98      7.53 o 
   5   6  11      405.14      404.75     10.07 o 
   6   6  11       40.13       52.57      6.75 o 
  -6   7  11      222.03      216.13      7.84 o 
  -5   7  11      263.27      276.91     12.15 o 
  -4   7  11      101.19       99.74      6.49 o 
  -3   7  11      171.83      182.04      6.63 o 
  -2   7  11     1084.33     1045.14     17.65 o 
  -1   7  11      819.29      843.82     11.04 o 
   0   7  11      181.35      183.19      6.18 o 
   1   7  11      756.36      768.25     18.84 o 
   2   7  11     1257.78     1250.12     16.75 o 
   3   7  11      157.60      173.83      6.23 o 
   4   7  11      110.96      108.85      6.31 o 
   5   7  11      282.29      296.36      6.49 o 
   6   7  11      225.48      212.06      7.45 o 
   7   7  11       10.85        9.43      6.45 o 
  -7   8  11       84.07       90.75      9.52 o 
  -6   8  11       29.70       46.85      6.95 o 
  -5   8  11      155.36      149.64      6.96 o 
  -4   8  11       10.56       15.25      7.03 o 
  -3   8  11      134.84      133.10      6.59 o 
  -2   8  11      130.06      125.88      6.26 o 
  -1   8  11      270.73      259.02      6.33 o 
   0   8  11      363.03      356.25      7.37 o 
   1   8  11      248.37      259.48      7.41 o 
   2   8  11      109.58      119.31      6.29 o 
   3   8  11      180.98      176.21      9.23 o 
   4   8  11       12.86       19.23      6.25 o 
   5   8  11      170.44      172.59      6.89 o 
   6   8  11       17.78       18.59      6.43 o 
   7   8  11       91.81      106.34      8.31 o 
   8   8  11       31.21       16.28      7.06 o 
  -8   9  11       24.64       42.65      7.84 o 
  -7   9  11       45.07       38.39      6.65 o 
  -6   9  11       34.82       33.57      7.27 o 
  -5   9  11       15.58       19.21      5.90 o 
  -4   9  11       69.42       68.15      6.57 o 
  -3   9  11       97.40       99.73      6.14 o 
  -2   9  11       77.97       80.01      5.52 o 
  -1   9  11       43.17       44.16      5.79 o 
   0   9  11      347.99      355.20      6.70 o 
   1   9  11       37.03       38.94      5.73 o 
   2   9  11       73.43       81.91      7.08 o 
   3   9  11       73.60       73.64      5.40 o 
   4   9  11       79.14       98.88      6.66 o 
   5   9  11       13.85        8.25      6.31 o 
   6   9  11       32.34       24.00      6.25 o 
   7   9  11       37.99       42.23      7.15 o 
   8   9  11       27.39       31.65      8.54 o 
  -7  10  11        2.16       17.64      9.27 o 
  -6  10  11       63.09       43.98      6.77 o 
  -5  10  11      105.86      113.29      7.41 o 
  -4  10  11       62.07       52.14      6.16 o 
  -3  10  11       22.15        6.79      7.18 o 
  -2  10  11      108.01      107.33      5.76 o 
  -1  10  11      124.86      126.25      6.07 o 
   0  10  11       67.87       68.80      5.99 o 
   1  10  11      102.65      105.32      6.82 o 
   2  10  11      115.30      111.56      5.76 o 
   3  10  11       19.88       22.35      5.66 o 
   4  10  11       52.73       50.72      5.65 o 
   5  10  11      109.24      113.80      6.92 o 
   6  10  11       51.57       63.65      7.24 o 
   7  10  11        3.00        2.53      6.12 o 
  -5  11  11       32.88       20.82      6.38 o 
  -4  11  11       33.94       38.40      7.96 o 
  -3  11  11        5.06       19.86      7.09 o 
  -2  11  11       52.88       58.44      7.16 o 
  -1  11  11       12.38       21.31      6.76 o 
   0  11  11       51.97       59.81      6.17 o 
   1  11  11       10.69       30.49      7.24 o 
   2  11  11       61.40       58.71      6.59 o 
   3  11  11        3.70       13.05      6.31 o 
   4  11  11       35.58       31.43      7.77 o 
   5  11  11       30.43       17.88      7.40 o 
  -2  12  11        6.85       15.45      7.06 o 
  -1  12  11       26.76       19.83      6.47 o 
   0  12  11       63.69       62.07      6.50 o 
   1  12  11       31.14       37.28      6.40 o 
   2  12  11        7.68       14.53      5.86 o 
   3  12  11       37.60       27.99     18.93 o 
   0   0  12      484.95      376.89     16.67 o 
   0   1  12      809.35      798.46     12.77 o 
   1   1  12      105.55       94.68      5.25 o 
  -1   2  12     5801.48     5651.47     90.89 o 
   0   2  12      127.60      135.32      5.16 o 
   1   2  12     5400.76     5309.43     86.52 o 
   2   2  12      100.56      106.54      5.76 o 
  -2   3  12      465.69      472.61      9.13 o 
  -1   3  12      748.95      749.34     12.85 o 
   0   3  12       44.12       46.19      5.33 o 
   1   3  12      769.63      767.73      7.90 o 
   2   3  12      562.91      565.83     11.43 o 
   3   3  12      882.15      853.05     10.47 o 
  -3   4  12       19.61       27.05      5.93 o 
  -2   4  12      140.82      132.51      6.41 o 
  -1   4  12      267.93      262.92      6.21 o 
   0   4  12      894.81      852.16     11.79 o 
   1   4  12      283.06      269.63      7.72 o 
   2   4  12      174.85      161.02      6.15 o 
   3   4  12       27.41       26.65      5.92 o 
   4   4  12     1964.00     1983.56     41.66 o 
  -4   5  12      282.38      278.53      6.79 o 
  -3   5  12      178.22      178.81      6.90 o 
  -2   5  12     1423.34     1419.47     39.27 o 
  -1   5  12       10.85       11.81      7.00 o 
   0   5  12        0.02        0.41      6.51 o 
   1   5  12       17.00       15.97      6.18 o 
   2   5  12     1518.62     1510.83     27.72 o 
   3   5  12      152.20      155.52      5.71 o 
   4   5  12      248.18      251.51      9.38 o 
   5   5  12        0.05        5.75      6.68 o 
  -5   6  12      295.01      309.70      7.18 o 
  -4   6  12      802.85      795.62     15.18 o 
  -3   6  12       34.05       33.15      5.78 o 
  -2   6  12       47.55       57.06      6.77 o 
  -1   6  12      531.46      516.97     12.54 o 
   0   6  12      674.95      630.01     15.99 o 
   1   6  12      492.16      495.28     10.01 o 
   2   6  12       54.24       52.95      5.83 o 
   3   6  12       16.13       16.99      6.58 o 
   4   6  12      767.72      758.58     10.81 o 
   5   6  12      284.97      291.95      6.65 o 
   6   6  12       24.23       31.87      6.75 o 
  -6   7  12        4.76       11.17      5.41 o 
  -5   7  12       41.82       43.82      7.63 o 
  -4   7  12        9.27       25.34      5.83 o 
  -3   7  12      664.95      663.89     12.81 o 
  -2   7  12       75.68       83.54      5.75 o 
  -1   7  12      830.03      828.67     16.77 o 
   0   7  12      277.47      268.26      7.81 o 
   1   7  12      801.55      783.72     15.88 o 
   2   7  12       68.04       68.36      6.19 o 
   3   7  12      723.94      728.17     18.12 o 
   4   7  12       10.59       20.36      5.83 o 
   5   7  12       43.55       37.74      5.74 o 
   6   7  12        7.42       12.64      6.30 o 
   7   7  12      256.31      239.69      6.01 o 
  -7   8  12        3.59        4.01      7.57 o 
  -6   8  12       31.18       60.37      7.55 o 
  -5   8  12      156.39      163.11     10.20 o 
  -4   8  12      101.95      102.60      6.93 o 
  -3   8  12        7.26        3.33      5.81 o 
  -2   8  12       53.69       53.25      6.27 o 
  -1   8  12      403.20      380.66      8.57 o 
   0   8  12      266.97      303.51      9.20 o 
   1   8  12      410.79      383.79      9.53 o 
   2   8  12       40.49       44.84      5.57 o 
   3   8  12       21.56       27.58      5.68 o 
   4   8  12      102.70      111.96      6.50 o 
   5   8  12      158.34      166.04      6.29 o 
   6   8  12       34.65       35.80      6.46 o 
   7   8  12        3.83       -1.40      6.53 o 
   8   8  12       30.34       34.93      7.12 o 
  -8   9  12       66.65       62.47      9.68 o 
  -7   9  12       50.17       51.72     14.51 o 
  -6   9  12       62.49       62.28      7.76 o 
  -5   9  12       29.96       47.58      7.18 o 
  -4   9  12       91.89      100.84     13.53 o 
  -3   9  12       14.23       14.18      6.73 o 
  -2   9  12      324.97      322.88      7.09 o 
  -1   9  12        6.52       10.41      6.09 o 
   0   9  12        5.56        3.61      5.67 o 
   1   9  12        2.75       18.77      5.94 o 
   2   9  12      287.09      276.21      7.83 o 
   3   9  12       11.76       13.92      6.56 o 
   4   9  12       96.32      105.74      9.40 o 
   5   9  12       24.52       27.13      6.44 o 
   6   9  12       54.27       59.16      6.74 o 
   7   9  12       51.85       50.68      6.91 o 
   8   9  12       68.90       69.95     11.21 o 
  -6  10  12       33.36       54.83      8.59 o 
  -5  10  12       32.50       33.15      6.92 o 
  -4  10  12      131.23      114.14      8.02 o 
  -3  10  12        5.34        3.16      6.62 o 
  -2  10  12        0.80        3.17      7.04 o 
  -1  10  12        7.04        4.74      6.09 o 
   0  10  12      356.66      364.37      9.99 o 
   1  10  12       15.09       25.23      6.23 o 
   2  10  12        2.34       -0.32      5.54 o 
   3  10  12        4.08        4.83      5.37 o 
   4  10  12      137.25      135.24      6.82 o 
   5  10  12       30.21       40.69      6.31 o 
   6  10  12       29.36       31.05      6.18 o 
  -5  11  12        3.80       16.26     28.22 o 
  -4  11  12        3.86        9.57      6.80 o 
  -3  11  12       87.41       95.62      7.56 o 
  -2  11  12       15.83       18.25      6.38 o 
  -1  11  12       27.08       46.03      6.56 o 
   0  11  12       22.14       15.28      5.79 o 
   1  11  12       30.44       32.03      6.07 o 
   2  11  12       25.88       17.59      6.20 o 
   3  11  12       88.66       86.60      6.59 o 
   4  11  12        3.80       15.56      6.21 o 
   5  11  12        3.34        5.93     13.95 o 
  -1  12  12       62.91       56.99      7.02 o 
   0  12  12        0.20        6.78      6.37 o 
   1  12  12       51.42       51.47      7.04 o 
   0   1  13      339.00      311.74      5.92 o 
   1   1  13     1069.68     1063.49     20.60 o 
  -1   2  13      779.34      806.40     13.96 o 
   0   2  13     1882.47     1895.66     42.24 o 
   1   2  13      786.84      805.82     16.76 o 
   2   2  13      540.90      558.89      8.49 o 
  -2   3  13      989.00     1011.66     20.73 o 
  -1   3  13      403.58      408.79      7.20 o 
   0   3  13        2.36       -2.40      5.16 o 
   1   3  13      406.30      414.65      9.57 o 
   2   3  13     1025.90     1080.85     24.83 o 
   3   3  13      513.80      512.85     13.35 o 
  -3   4  13      328.86      333.79      7.06 o 
  -2   4  13      675.07      691.84     12.82 o 
  -1   4  13      211.12      224.01      7.50 o 
   0   4  13      294.23      284.72      7.00 o 
   1   4  13      173.77      178.42      7.22 o 
   2   4  13      707.34      718.84     15.33 o 
   3   4  13      324.15      323.45      8.66 o 
   4   4  13       74.31       91.91      6.46 o 
  -4   5  13      909.15      902.39     21.40 o 
  -3   5  13      478.04      469.38      7.03 o 
  -2   5  13        3.71        8.64      6.53 o 
  -1   5  13      735.44      743.97     16.82 o 
   0   5  13     1009.43      996.62     18.32 o 
   1   5  13      711.55      699.02     14.65 o 
   2   5  13        4.80        6.07      5.75 o 
   3   5  13      449.27      454.04      9.41 o 
   4   5  13      866.06      862.94     12.20 o 
   5   5  13        4.33       12.41      5.30 o 
  -5   6  13      224.89      223.69      5.66 o 
  -4   6  13      103.51      110.24      5.19 o 
  -3   6  13      379.90      358.54      6.88 o 
  -2   6  13       93.25       95.30      7.71 o 
  -1   6  13      421.41      417.35     10.60 o 
   0   6  13     1012.94     1017.94     18.29 o 
   1   6  13      451.92      443.90      9.63 o 
   2   6  13      116.84      114.73      6.25 o 
   3   6  13      456.45      430.90      6.77 o 
   4   6  13       95.28      113.86      6.32 o 
   5   6  13      214.87      209.61      6.40 o 
   6   6  13       73.84       85.74      6.77 o 
  -6   7  13       87.26       93.27      6.80 o 
  -5   7  13      201.56      203.90      6.14 o 
  -4   7  13       12.24       19.60      5.80 o 
  -3   7  13        1.59       10.81      5.42 o 
  -2   7  13      192.70      198.17      5.96 o 
  -1   7  13      393.96      401.40     11.90 o 
   0   7  13        0.25        3.83      5.88 o 
   1   7  13      339.40      342.59     10.54 o 
   2   7  13      162.86      167.41      6.26 o 
   3   7  13        0.69       11.07      6.49 o 
   4   7  13        3.18       16.19      6.89 o 
   5   7  13      175.41      182.38      5.94 o 
   6   7  13       91.75      102.71      6.43 o 
   7   7  13        7.46       13.49      6.95 o 
  -7   8  13       86.66       92.95      8.64 o 
  -6   8  13       34.35       38.30      6.13 o 
  -5   8  13       58.40       58.40      7.70 o 
  -4   8  13       76.89       80.29      5.64 o 
  -3   8  13      168.62      171.00      7.03 o 
  -2   8  13      283.52      265.88      6.17 o 
  -1   8  13       53.45       61.26      5.89 o 
   0   8  13      206.59      209.62      7.42 o 
   1   8  13       53.94       65.48      6.95 o 
   2   8  13      233.33      236.47      6.87 o 
   3   8  13      178.12      175.10      6.63 o 
   4   8  13      101.08       95.20      6.41 o 
   5   8  13       56.72       54.06      8.29 o 
   6   8  13       30.03       47.61      7.17 o 
   7   8  13       77.69       83.48      8.03 o 
   8   8  13       42.84       37.96      7.57 o 
  -7   9  13       45.26       41.45      6.81 o 
  -6   9  13       45.73       42.01      6.66 o 
  -5   9  13        0.19       13.96      6.81 o 
  -4   9  13      161.49      140.62      6.14 o 
  -3   9  13      140.28      143.35      5.98 o 
  -2   9  13       57.67       47.53      6.40 o 
  -1   9  13       93.71       99.45      6.08 o 
   0   9  13      167.18      175.08      6.73 o 
   1   9  13      104.05      103.56      6.00 o 
   2   9  13       53.72       55.76      6.77 o 
   3   9  13      130.74      129.23      6.67 o 
   4   9  13      183.70      167.19      6.77 o 
   5   9  13        0.27        4.37      6.84 o 
   6   9  13       52.39       53.03      6.76 o 
   7   9  13       41.03       52.91      6.78 o 
  -6  10  13       34.13       37.60      7.22 o 
  -5  10  13       43.34       37.19      7.52 o 
  -4  10  13       14.83       30.19      7.00 o 
  -3  10  13       50.02       61.81      6.67 o 
  -2  10  13       47.68       45.58      5.86 o 
  -1  10  13       22.65       31.38      6.07 o 
   0  10  13        0.45       -0.47      5.57 o 
   1  10  13       22.77       24.62      5.64 o 
   2  10  13       49.36       49.65      5.73 o 
   3  10  13       51.65       57.05      5.88 o 
   4  10  13       14.82       22.12      6.07 o 
   5  10  13       43.01       47.84      6.34 o 
   6  10  13       35.14       46.56      6.94 o 
  -4  11  13        9.50       25.03      7.47 o 
  -3  11  13       33.33       28.92      6.19 o 
  -2  11  13       62.81       55.49      7.50 o 
  -1  11  13       23.24       29.41      6.30 o 
   0  11  13        6.37        7.72      6.07 o 
   1  11  13       13.89       27.05      6.88 o 
   2  11  13       62.32       62.67      6.79 o 
   3  11  13       30.73       23.93      6.90 o 
   4  11  13       10.82       20.75      6.24 o 
   0   1  14     1476.23     1439.21     34.75 o 
   1   1  14      425.29      450.04      9.37 o 
  -1   2  14      112.16      110.17      8.31 o 
   0   2  14      102.22      103.38      5.39 o 
   1   2  14      138.42      143.92      6.25 o 
   2   2  14     2243.46     2169.12     48.88 o 
  -2   3  14       69.12       59.90      5.54 o 
  -1   3  14       36.53       30.95      4.96 o 
   0   3  14     2094.93     2113.71     36.60 o 
   1   3  14        8.61       15.27      4.97 o 
   2   3  14       64.64       62.77      5.49 o 
   3   3  14      212.90      198.36      5.99 o 
  -3   4  14      654.99      645.79     11.53 o 
  -2   4  14      604.31      623.78     14.12 o 
  -1   4  14     1142.60     1095.72     21.39 o 
   0   4  14      106.70       93.74      5.27 o 
   1   4  14     1141.82     1141.95     22.53 o 
   2   4  14      505.36      528.27      8.95 o 
   3   4  14      506.45      495.01     11.21 o 
   4   4  14       71.07       85.56      6.62 o 
  -4   5  14       44.55       52.34      5.31 o 
  -3   5  14     1155.22     1141.64     28.73 o 
  -2   5  14       91.59       87.38      6.04 o 
  -1   5  14      972.98      924.59     22.06 o 
   0   5  14      299.82      317.90     13.37 o 
   1   5  14     1017.76      969.76     11.63 o 
   2   5  14      101.69      108.51      5.64 o 
   3   5  14     1155.18     1136.56     29.11 o 
   4   5  14       42.73       50.52      6.22 o 
   5   5  14      542.52      539.89     12.25 o 
  -5   6  14        5.03       11.04      5.56 o 
  -4   6  14      172.23      182.17      6.68 o 
  -3   6  14      479.53      502.53      9.65 o 
  -2   6  14      196.41      198.17      6.26 o 
  -1   6  14       14.94       17.07      6.31 o 
   0   6  14       98.81       90.04      6.49 o 
   1   6  14       47.10       52.28      7.66 o 
   2   6  14      250.60      259.72      8.66 o 
   3   6  14      506.88      513.88     19.57 o 
   4   6  14      199.76      200.09      7.21 o 
   5   6  14       10.49       17.90      6.66 o 
   6   6  14      146.74      134.73      6.26 o 
  -6   7  14      147.28      145.11      6.51 o 
  -5   7  14       26.61       26.23      5.52 o 
  -4   7  14      180.19      186.56      6.53 o 
  -3   7  14       68.40       60.86      5.83 o 
  -2   7  14       99.91      110.90      8.06 o 
  -1   7  14       11.47       15.19      6.36 o 
   0   7  14      670.66      679.51     11.05 o 
   1   7  14       12.37       24.70      6.45 o 
   2   7  14       95.78       96.50      6.47 o 
   3   7  14       61.40       68.04      6.18 o 
   4   7  14      152.01      157.53      6.93 o 
   5   7  14       27.55       25.75      6.63 o 
   6   7  14      140.54      137.83      6.66 o 
   7   7  14        8.24        3.66      6.63 o 
  -7   8  14       61.75       54.33      6.79 o 
  -6   8  14       68.90       65.28      7.55 o 
  -5   8  14        1.92       -0.37      5.86 o 
  -4   8  14       16.37       18.58      6.07 o 
  -3   8  14      105.54      105.05      6.04 o 
  -2   8  14      333.32      323.02      7.72 o 
  -1   8  14      102.60      113.81      6.19 o 
   0   8  14        1.74        5.52      6.23 o 
   1   8  14       82.16       92.75      6.86 o 
   2   8  14      352.93      350.42      8.04 o 
   3   8  14       92.47       99.84      6.19 o 
   4   8  14       10.59       16.67      6.59 o 
   5   8  14        1.73       10.36      6.88 o 
   6   8  14       64.94       69.95      6.61 o 
   7   8  14       55.36       49.54      6.45 o 
   8   8  14       19.49       20.29      7.90 o 
  -7   9  14        1.76       15.69      7.98 o 
  -6   9  14        2.01       11.98      8.51 o 
  -5   9  14      157.08      152.41     11.49 o 
  -4   9  14       37.05       42.18      6.60 o 
  -3   9  14       33.03       33.95      5.92 o 
  -2   9  14        3.11        6.12      5.58 o 
  -1   9  14      146.69      141.31      5.76 o 
   0   9  14       96.19       95.26      6.07 o 
   1   9  14      151.13      144.88      7.09 o 
   2   9  14        2.74       -0.39      6.63 o 
   3   9  14       32.89       41.39      6.72 o 
   4   9  14       40.02       38.81      7.49 o 
   5   9  14      176.60      176.51      6.63 o 
   6   9  14        1.47        1.53      6.04 o 
   7   9  14        2.50        2.57      7.76 o 
  -5  10  14        4.21       10.52      7.70 o 
  -4  10  14        9.43       23.17      7.18 o 
  -3  10  14       94.91       84.59      6.40 o 
  -2  10  14       51.27       63.75      6.49 o 
  -1  10  14       26.81       29.18      6.47 o 
   0  10  14       19.12       12.01      5.62 o 
   1  10  14       29.17       35.17      5.70 o 
   2  10  14       56.42       54.88      6.05 o 
   3  10  14       85.25       79.86      6.93 o 
   4  10  14        8.53        8.74      5.83 o 
   5  10  14        4.12        3.56      7.63 o 
  -3  11  14        3.06        5.86      6.39 o 
  -2  11  14       22.04       20.56      7.62 o 
  -1  11  14       19.41        8.39      7.51 o 
   0  11  14       36.44       43.10      6.64 o 
   1  11  14       23.30       26.72      6.61 o 
   2  11  14       25.03       28.94      5.96 o 
   3  11  14        2.82       11.45      6.17 o 
   0   1  15     1060.36     1108.56     22.51 o 
   1   1  15     1661.75     1590.31     28.60 o 
  -1   2  15      251.72      258.88      8.24 o 
   0   2  15      389.61      371.65     10.78 o 
   1   2  15      251.54      247.85      5.86 o 
   2   2  15      117.13      100.26      5.90 o 
  -2   3  15      505.14      534.75     14.26 o 
  -1   3  15      654.74      699.81     19.17 o 
   0   3  15       11.31       14.50      5.67 o 
   1   3  15      655.73      701.12     16.82 o 
   2   3  15      445.59      462.75     10.14 o 
   3   3  15       47.21       57.68      5.92 o 
  -3   4  15      279.92      273.47      6.34 o 
  -2   4  15      884.63      841.41     18.55 o 
  -1   4  15      553.28      520.07     13.65 o 
   0   4  15       92.65      102.41      5.67 o 
   1   4  15      516.37      500.36      9.90 o 
   2   4  15      854.63      804.80     19.92 o 
   3   4  15      257.89      245.72      6.34 o 
   4   4  15      177.40      173.19      6.24 o 
  -4   5  15      375.59      392.67      9.18 o 
  -3   5  15      206.43      235.37      7.04 o 
  -2   5  15       20.46       31.15      6.19 o 
  -1   5  15      213.80      211.47      7.23 o 
   0   5  15      204.15      217.42      6.25 o 
   1   5  15      251.90      261.60      7.13 o 
   2   5  15       35.40       44.58      6.02 o 
   3   5  15      155.33      180.76      8.04 o 
   4   5  15      358.32      380.64      6.40 o 
   5   5  15        2.79        7.26      5.39 o 
  -5   6  15      119.85      129.80      7.03 o 
  -4   6  15      110.01      105.53      6.88 o 
  -3   6  15      232.04      232.95      6.95 o 
  -2   6  15      181.08      187.19      6.04 o 
  -1   6  15      155.63      131.05      6.83 o 
   0   6  15      133.67      137.58      6.64 o 
   1   6  15      204.30      185.57      7.50 o 
   2   6  15      190.31      202.74      5.63 o 
   3   6  15      240.03      242.63      6.24 o 
   4   6  15      100.87      106.95      7.16 o 
   5   6  15      125.72      143.84      6.53 o 
   6   6  15      105.94      114.38      5.86 o 
  -6   7  15       60.97       66.31      5.88 o 
  -5   7  15       83.68       91.71      5.89 o 
  -4   7  15       31.40       37.03      6.31 o 
  -3   7  15       11.79       20.69      5.96 o 
  -2   7  15      421.08      391.99      9.69 o 
  -1   7  15      271.07      276.71      6.62 o 
   0   7  15        0.90        0.64      6.82 o 
   1   7  15      277.91      284.14     13.76 o 
   2   7  15      435.94      429.33      7.33 o 
   3   7  15        3.48       23.34      6.63 o 
   4   7  15       35.55       43.40      6.61 o 
   5   7  15       86.75       88.34      6.91 o 
   6   7  15       62.36       69.20      7.09 o 
   7   7  15        3.42       -1.18      6.23 o 
  -7   8  15       44.42       57.99      8.44 o 
  -6   8  15       42.13       46.55      7.39 o 
  -5   8  15       78.81       85.84      6.23 o 
  -4   8  15       87.42       84.92      6.70 o 
  -3   8  15      125.54      136.55      9.49 o 
  -2   8  15       67.11       79.02      6.47 o 
  -1   8  15       98.10       97.42      6.19 o 
   0   8  15       72.96       83.68      6.06 o 
   1   8  15       96.32      105.10      6.75 o 
   2   8  15       63.70       68.39      6.66 o 
   3   8  15      105.44      122.04     10.01 o 
   4   8  15       89.74       83.20      7.28 o 
   5   8  15       85.38       78.16      6.35 o 
   6   8  15       35.76       30.97      6.57 o 
   7   8  15       50.78       49.12      6.91 o 
  -6   9  15       14.57       19.88      7.04 o 
  -5   9  15        3.90        0.67      8.24 o 
  -4   9  15       65.74       67.79      6.58 o 
  -3   9  15       47.93       43.55      6.51 o 
  -2   9  15        1.98        4.56      6.08 o 
  -1   9  15       48.73       32.77      5.45 o 
   0   9  15       97.51       96.25      6.25 o 
   1   9  15       37.99       43.70      6.76 o 
   2   9  15        0.52        3.99      6.88 o 
   3   9  15       41.71       53.24      6.45 o 
   4   9  15       72.16       86.25      7.36 o 
   5   9  15        3.73       17.41      6.39 o 
   6   9  15       12.79       23.02      6.72 o 
  -4  10  15       20.93       26.31      6.49 o 
  -3  10  15       20.43       21.02      7.00 o 
  -2  10  15       46.60       55.32      6.34 o 
  -1  10  15      113.08       88.64      6.10 o 
   0  10  15        5.68        8.32      5.51 o 
   1  10  15      123.40      106.90      6.29 o 
   2  10  15       53.18       49.22      5.76 o 
   3  10  15       21.23       27.09      6.50 o 
   4  10  15       20.35       30.25      6.21 o 
  -1  11  15       24.40       25.58      7.53 o 
   0  11  15        8.36       14.74      6.49 o 
   1  11  15       29.60       34.60      7.05 o 
   0   0  16     3881.08     3869.78    219.27 o 
   0   1  16      254.00      246.70      5.42 o 
   1   1  16        2.90        2.38      5.49 o 
  -1   2  16      743.42      778.91     19.24 o 
   0   2  16      127.57      120.39      7.21 o 
   1   2  16      768.72      794.14     17.39 o 
   2   2  16      567.68      582.57     21.22 o 
  -2   3  16      946.02      928.89     16.33 o 
  -1   3  16      712.37      707.30     15.96 o 
   0   3  16       29.05       43.04      5.83 o 
   1   3  16      655.63      670.02     17.72 o 
   2   3  16      902.19      886.19     20.04 o 
   3   3  16      782.97      757.12     12.60 o 
  -3   4  16       49.70       53.73      6.35 o 
  -2   4  16      129.91      149.60      6.40 o 
  -1   4  16       11.83       19.66      5.36 o 
   0   4  16      299.43      304.99     10.64 o 
   1   4  16        5.21       16.50      5.82 o 
   2   4  16      126.40      139.37      7.95 o 
   3   4  16       64.30       68.78      7.03 o 
   4   4  16      519.28      543.57      7.92 o 
  -4   5  16      302.31      298.01     11.88 o 
  -3   5  16       31.12       38.70      5.66 o 
  -2   5  16      378.57      389.75      7.06 o 
  -1   5  16       66.11       57.91      5.68 o 
   0   5  16       26.61       28.24      6.67 o 
   1   5  16       72.10       70.07      6.24 o 
   2   5  16      346.80      343.41      7.86 o 
   3   5  16       39.69       50.25      7.22 o 
   4   5  16      305.99      282.05      7.31 o 
   5   5  16        0.29        3.63      6.06 o 
  -5   6  16      190.80      178.39      6.36 o 
  -4   6  16      246.56      262.95     10.09 o 
  -3   6  16       32.73       18.21      6.61 o 
  -2   6  16       27.21       23.18      6.22 o 
  -1   6  16      312.58      314.63      8.08 o 
   0   6  16      311.98      302.74     15.03 o 
   1   6  16      338.25      326.54      8.02 o 
   2   6  16       32.40       44.51      7.20 o 
   3   6  16       25.31       27.98      6.52 o 
   4   6  16      251.90      261.27      9.02 o 
   5   6  16      193.39      176.11      5.59 o 
   6   6  16       12.58       13.18      6.17 o 
  -6   7  16        0.66        1.26      5.69 o 
  -5   7  16       42.87       41.24      6.20 o 
  -4   7  16       14.21       26.20      5.52 o 
  -3   7  16      235.50      245.59      6.78 o 
  -2   7  16       21.00       13.19      6.73 o 
  -1   7  16      445.21      448.63      7.72 o 
   0   7  16        0.01       -5.23      6.00 o 
   1   7  16      454.72      439.58      7.25 o 
   2   7  16       23.65       26.11      6.22 o 
   3   7  16      203.00      224.37      7.14 o 
   4   7  16       12.90       20.32      6.78 o 
   5   7  16       40.74       50.11      5.68 o 
   6   7  16        0.72        4.51      6.54 o 
   7   7  16      130.18      112.42      6.16 o 
  -7   8  16        0.12        9.24      7.36 o 
  -6   8  16        6.18        7.63      7.38 o 
  -5   8  16      107.06       95.12      6.58 o 
  -4   8  16       59.49       62.04      6.28 o 
  -3   8  16       12.97       17.12      5.60 o 
  -2   8  16       44.11       62.23      6.30 o 
  -1   8  16       83.25       84.73      5.79 o 
   0   8  16       71.13       83.79      6.25 o 
   1   8  16       85.14       90.56      6.42 o 
   2   8  16       45.15       51.41      6.34 o 
   3   8  16       23.57       33.55      6.74 o 
   4   8  16       67.65       68.92      6.13 o 
   5   8  16      103.38       90.98      6.24 o 
   6   8  16        7.69       18.86      6.67 o 
   7   8  16        0.07        5.66      6.18 o 
  -5   9  16        3.08        5.91      6.18 o 
  -4   9  16       24.36       25.64      6.94 o 
  -3   9  16       11.45       12.09      7.13 o 
  -2   9  16      128.58      121.16      6.17 o 
  -1   9  16       23.11       23.55      5.79 o 
   0   9  16       14.80        5.83      6.82 o 
   1   9  16       17.45       16.44      6.08 o 
   2   9  16      134.36      146.02      7.22 o 
   3   9  16        8.46       17.42      6.42 o 
   4   9  16       22.44       28.44      6.92 o 
   5   9  16        3.32       18.69      6.50 o 
  -3  10  16        3.42        2.70      6.58 o 
  -2  10  16        1.00        9.08      6.78 o 
  -1  10  16        8.62       27.87      6.63 o 
   0  10  16      241.17      233.33      9.88 o 
   1  10  16        7.16       14.79      6.02 o 
   2  10  16        2.64        7.96      5.75 o 
   3  10  16        2.98        4.04      6.56 o 
   0   1  17     1172.63     1164.90     35.18 o 
   1   1  17      153.18      178.60      6.02 o 
  -1   2  17      352.12      367.63     13.99 o 
   0   2  17      468.62      444.12     12.32 o 
   1   2  17      286.47      274.29      8.13 o 
   2   2  17        8.13       10.46      5.85 o 
  -2   3  17      359.84      377.88     12.08 o 
  -1   3  17      264.07      265.02      6.66 o 
   0   3  17      108.24      110.98      6.36 o 
   1   3  17      202.36      213.11      6.33 o 
   2   3  17      364.02      368.48     12.13 o 
   3   3  17      534.20      524.89     10.64 o 
  -3   4  17      250.29      247.86      7.37 o 
  -2   4  17      304.78      316.70     10.75 o 
  -1   4  17      168.52      178.97      6.81 o 
   0   4  17        7.93       21.45      5.82 o 
   1   4  17      135.80      166.63     10.13 o 
   2   4  17      317.22      325.21      7.07 o 
   3   4  17      267.50      274.71      8.18 o 
   4   4  17      149.57      163.81     11.07 o 
  -4   5  17       82.56       89.84      6.08 o 
  -3   5  17      295.76      299.99     10.81 o 
  -2   5  17      107.45       94.63      5.99 o 
  -1   5  17      148.71      137.64      6.04 o 
   0   5  17      322.05      308.42      7.44 o 
   1   5  17      135.80      128.77      7.39 o 
   2   5  17      129.46      117.98      6.40 o 
   3   5  17      307.23      312.18     14.65 o 
   4   5  17      103.24       93.23      5.84 o 
   5   5  17        0.39       12.85      5.58 o 
  -5   6  17       62.55       67.05      5.96 o 
  -4   6  17      128.79      127.36      5.62 o 
  -3   6  17      196.68      202.63      6.83 o 
  -2   6  17      101.82       98.06      6.41 o 
  -1   6  17      118.12      136.12      7.59 o 
   0   6  17      210.83      206.77      7.44 o 
   1   6  17      121.75      145.06      8.32 o 
   2   6  17      113.59      122.44      7.31 o 
   3   6  17      198.74      177.84      6.64 o 
   4   6  17      124.81      131.99      7.62 o 
   5   6  17       65.91       80.95      6.30 o 
   6   6  17       57.55       69.96      5.70 o 
  -6   7  17       70.78       72.87      6.13 o 
  -5   7  17       66.36       60.58      5.50 o 
  -4   7  17        1.96        9.40      6.00 o 
  -3   7  17       61.18       67.23      6.28 o 
  -2   7  17      163.86      153.64      7.00 o 
  -1   7  17       40.30       46.14      6.45 o 
   0   7  17       36.10       36.13      6.82 o 
   1   7  17       49.05       61.35      6.75 o 
   2   7  17      142.52      135.31      6.62 o 
   3   7  17       65.09       69.65      6.52 o 
   4   7  17        3.35        9.79      6.71 o 
   5   7  17       60.26       60.55      5.79 o 
   6   7  17       72.24       68.35      5.73 o 
   7   7  17        0.02        5.98      6.00 o 
  -6   8  17       24.67       25.18      7.11 o 
  -5   8  17       11.94       10.08      5.81 o 
  -4   8  17       42.12       42.92      6.57 o 
  -3   8  17       79.42       75.04      6.49 o 
  -2   8  17       24.02       20.73      5.51 o 
  -1   8  17       69.04       79.89      6.33 o 
   0   8  17       87.65       94.65      6.22 o 
   1   8  17       72.29       77.27      6.81 o 
   2   8  17       24.06       26.78      6.81 o 
   3   8  17       85.11       79.84      5.96 o 
   4   8  17       43.50       32.88      6.22 o 
   5   8  17       11.27        5.67      7.57 o 
   6   8  17       19.39       24.61      7.09 o 
  -4   9  17       20.60       20.77      6.39 o 
  -3   9  17       38.29       39.46      6.33 o 
  -2   9  17       19.09       25.03      5.33 o 
  -1   9  17       34.10       41.93      5.87 o 
   0   9  17      175.77      152.84      6.04 o 
   1   9  17       27.06       25.54      6.47 o 
   2   9  17       18.32       25.82      6.90 o 
   3   9  17       42.25       32.66      6.17 o 
   4   9  17       23.09       12.76      6.59 o 
  -2  10  17       28.97       26.24      6.61 o 
  -1  10  17       25.21       24.30      6.42 o 
   0  10  17       41.39       42.09      5.93 o 
   1  10  17       22.31       33.15      5.99 o 
   2  10  17       19.12       16.48      6.99 o 
   0   1  18      374.75      378.76     11.30 o 
   1   1  18     1111.56     1142.14     34.16 o 
  -1   2  18       20.32       32.08      5.83 o 
   0   2  18        1.03       15.74      5.24 o 
   1   2  18       13.13       30.70      5.87 o 
   2   2  18      422.70      433.28     11.15 o 
  -2   3  18       54.10       47.04      6.25 o 
  -1   3  18       11.49       19.40      5.49 o 
   0   3  18      549.26      561.52     18.39 o 
   1   3  18       19.45       33.12      6.11 o 
   2   3  18       35.76       30.75      5.68 o 
   3   3  18        5.05       18.11      6.87 o 
  -3   4  18      406.17      409.92      7.32 o 
  -2   4  18      346.20      332.25     10.87 o 
  -1   4  18      277.15      278.15     13.18 o 
   0   4  18        7.60       17.46      5.71 o 
   1   4  18      275.61      278.69      8.25 o 
   2   4  18      355.85      340.43      6.14 o 
   3   4  18      457.54      444.94     12.67 o 
   4   4  18        3.93       25.46      8.34 o 
  -4   5  18       81.03       80.62      6.39 o 
  -3   5  18      140.80      141.27      5.70 o 
  -2   5  18       26.18       27.26      6.12 o 
  -1   5  18      385.31      385.82     12.58 o 
   0   5  18      102.29      105.27      7.26 o 
   1   5  18      393.78      374.82     12.72 o 
   2   5  18       22.33       43.91      6.76 o 
   3   5  18      120.51      126.46      6.56 o 
   4   5  18       70.42       80.06      7.33 o 
   5   5  18      106.45      112.26      5.98 o 
  -5   6  18        5.38       11.05      5.82 o 
  -4   6  18       80.56       89.80      7.10 o 
  -3   6  18      157.28      173.24      6.67 o 
  -2   6  18      182.46      169.99      9.18 o 
  -1   6  18       28.51       35.24      6.21 o 
   0   6  18       10.06       19.91      6.68 o 
   1   6  18       47.13       51.93      7.90 o 
   2   6  18      204.20      214.14      9.00 o 
   3   6  18      134.95      140.07      5.62 o 
   4   6  18       75.55       90.02      6.40 o 
   5   6  18        3.54       12.14      6.34 o 
   6   6  18      112.42      121.70      6.67 o 
  -6   7  18       74.45       54.98      5.78 o 
  -5   7  18       15.47       19.93      6.09 o 
  -4   7  18       98.33      105.24      5.89 o 
  -3   7  18        3.78       12.98      6.14 o 
  -2   7  18        3.10       11.77      6.74 o 
  -1   7  18        0.35        3.45      5.87 o 
   0   7  18      273.75      281.52      9.95 o 
   1   7  18        0.27        4.23      5.99 o 
   2   7  18        7.94        8.56      6.61 o 
   3   7  18        2.67        6.37      6.38 o 
   4   7  18      118.65      120.33      6.55 o 
   5   7  18       15.25       19.99      6.33 o 
   6   7  18       59.74       55.29      7.15 o 
  -5   8  18       10.48       27.41      6.84 o 
  -4   8  18       11.36       17.06      6.13 o 
  -3   8  18       54.76       55.70      6.46 o 
  -2   8  18      170.38      164.98      6.13 o 
  -1   8  18        6.53       18.64      6.87 o 
   0   8  18        1.29       14.58      6.84 o 
   1   8  18        3.96       10.61      6.11 o 
   2   8  18      160.01      158.50      6.83 o 
   3   8  18       54.22       58.03      6.52 o 
   4   8  18       15.59       18.78      6.20 o 
   5   8  18       10.09       25.16      6.01 o 
  -3   9  18        4.08       13.15      5.82 o 
  -2   9  18       13.72       18.28      5.89 o 
  -1   9  18      125.32      107.09      6.48 o 
   0   9  18        0.67       11.16      8.37 o 
   1   9  18      111.43       97.66      6.40 o 
   2   9  18       13.27       13.33      6.95 o 
   3   9  18        7.69       21.99      7.04 o 
   0   1  19      446.68      452.09      8.29 o 
   1   1  19       42.99       53.60      5.39 o 
  -1   2  19      220.12      220.28      6.99 o 
   0   2  19      413.56      424.22     12.65 o 
   1   2  19      264.42      262.00      8.24 o 
   2   2  19        2.69       -4.51      5.36 o 
  -2   3  19      242.35      251.67      6.20 o 
  -1   3  19       53.00       62.51      5.69 o 
   0   3  19       13.29       26.69      6.84 o 
   1   3  19       58.08       62.09      5.57 o 
   2   3  19      252.06      262.20     11.15 o 
   3   3  19      319.29      275.49      7.60 o 
  -3   4  19      154.16      149.38      6.70 o 
  -2   4  19      185.72      189.58      6.62 o 
  -1   4  19      176.00      183.06      8.17 o 
   0   4  19       16.17       16.18      5.25 o 
   1   4  19      222.75      246.19     10.72 o 
   2   4  19      181.39      174.20      6.59 o 
   3   4  19      149.39      139.62      5.55 o 
   4   4  19      103.73      110.91      6.45 o 
  -4   5  19       69.58       89.75     10.41 o 
  -3   5  19       95.19       91.81      6.76 o 
  -2   5  19       17.94       18.95      6.24 o 
  -1   5  19      154.47      158.14      8.09 o 
   0   5  19      349.21      360.24     11.73 o 
   1   5  19      169.02      160.02      8.15 o 
   2   5  19       14.48       11.03      5.91 o 
   3   5  19       85.62       76.97      6.94 o 
   4   5  19       65.07       76.15      6.46 o 
   5   5  19        3.55        2.22      5.64 o 
  -5   6  19       75.62       78.78      6.41 o 
  -4   6  19       29.94       28.10      6.42 o 
  -3   6  19       60.65       61.42      6.42 o 
  -2   6  19       28.63       34.47      6.29 o 
  -1   6  19       76.42       82.01      9.99 o 
   0   6  19      208.79      209.15      9.89 o 
   1   6  19       66.56       67.47      7.72 o 
   2   6  19       30.32       31.00      6.74 o 
   3   6  19       49.34       59.81     12.73 o 
   4   6  19       38.30       44.65      5.60 o 
   5   6  19       68.06       86.80      6.18 o 
   6   6  19        3.92       13.55      5.90 o 
  -6   7  19       22.16       40.30     14.52 o 
  -5   7  19      102.62       80.32      5.85 o 
  -4   7  19       47.96       47.55      6.06 o 
  -3   7  19       16.16       18.37      7.36 o 
  -2   7  19      103.63      119.43      8.06 o 
  -1   7  19       61.52       66.90      7.24 o 
   0   7  19        1.89        6.94      8.01 o 
   1   7  19       62.89       75.10      6.63 o 
   2   7  19       86.89       88.92      7.23 o 
   3   7  19       17.02       24.17      6.43 o 
   4   7  19       56.75       44.18      6.15 o 
   5   7  19      102.83       85.00      7.11 o 
   6   7  19       19.44        9.99     14.29 o 
  -4   8  19       18.81       21.19      6.12 o 
  -3   8  19       25.35       25.14      5.56 o 
  -2   8  19       39.61       36.95      5.62 o 
  -1   8  19       40.90       50.42      7.35 o 
   0   8  19       11.53        9.23      6.96 o 
   1   8  19       30.49       25.80      5.84 o 
   2   8  19       48.22       55.67      7.05 o 
   3   8  19       24.21       31.01      6.69 o 
   4   8  19       20.13       27.01      6.27 o 
  -2   9  19       38.42       51.22     19.98 o 
  -1   9  19       16.05       25.48      6.25 o 
   0   9  19       43.51       59.37      7.62 o 
   1   9  19       13.46       21.81      7.96 o 
   2   9  19       37.81       30.97     10.01 o 
   0   0  20      489.27      470.12     20.50 o 
   0   1  20        0.65       10.01      5.38 o 
   1   1  20      111.80      130.41      6.26 o 
  -1   2  20      221.79      226.42      6.38 o 
   0   2  20      306.65      286.34     12.68 o 
   1   2  20      277.84      274.85      9.10 o 
   2   2  20        0.82       -1.55      6.57 o 
  -2   3  20      152.69      170.84      7.13 o 
  -1   3  20      227.75      241.80      6.52 o 
   0   3  20       75.97       84.87      5.68 o 
   1   3  20      245.60      254.24      9.18 o 
   2   3  20      140.85      141.13      5.61 o 
   3   3  20      489.13      443.15      9.56 o 
  -3   4  20       24.66       37.06      5.73 o 
  -2   4  20       12.10       21.12      5.95 o 
  -1   4  20       10.61       12.58      6.28 o 
   0   4  20      281.56      303.35      8.30 o 
   1   4  20        1.90        2.97      5.84 o 
   2   4  20       16.88       24.81      5.89 o 
   3   4  20       17.65       26.26      5.73 o 
   4   4  20      177.09      194.29      8.20 o 
  -4   5  20       21.80       15.69      7.61 o 
  -3   5  20        4.11       25.47      6.85 o 
  -2   5  20      201.40      185.46      6.53 o 
  -1   5  20       10.39       12.80      6.29 o 
   0   5  20        0.35        8.97      5.68 o 
   1   5  20        7.52       11.18      5.70 o 
   2   5  20      207.35      199.37      7.90 o 
   3   5  20        2.70        3.70      7.24 o 
   4   5  20       21.21       28.22      6.86 o 
   5   5  20        0.14       10.71      5.52 o 
  -5   6  20       93.58       73.31      5.78 o 
  -4   6  20      135.37      130.76      8.92 o 
  -3   6  20       15.39       23.35      6.80 o 
  -2   6  20        3.13        7.48      7.00 o 
  -1   6  20      130.00      113.38      8.38 o 
   0   6  20      170.28      139.03     12.90 o 
   1   6  20      128.12      136.69      7.89 o 
   2   6  20        1.79        6.80      6.45 o 
   3   6  20       21.38       27.92      6.58 o 
   4   6  20      120.63      109.61      6.79 o 
   5   6  20       78.02       77.16      6.06 o 
   6   6  20       17.92       19.01      5.46 o 
  -5   7  20        2.94        6.68     11.73 o 
  -4   7  20       15.28       25.22      6.98 o 
  -3   7  20       91.52       91.16      7.11 o 
  -2   7  20        5.22       22.73      6.91 o 
  -1   7  20       38.58       39.34      6.71 o 
   0   7  20       19.90       26.19      7.28 o 
   1   7  20       36.03       44.20     12.32 o 
   2   7  20        6.06       21.13      6.52 o 
   3   7  20       95.27       90.98      6.81 o 
   4   7  20       16.30       19.43      7.04 o 
   5   7  20        1.96        9.25     10.97 o 
  -3   8  20       13.28       12.74      7.86 o 
  -2   8  20        8.33        5.61      6.65 o 
  -1   8  20       64.42       65.02      6.57 o 
   0   8  20       45.19       54.23      6.83 o 
   1   8  20       60.26       61.93      7.54 o 
   2   8  20        6.74        8.88      6.25 o 
   3   8  20        9.22        7.11      7.57 o 
   0   1  21      176.67      186.34      6.65 o 
   1   1  21      163.69      160.38      7.27 o 
  -1   2  21      114.79      124.49      6.31 o 
   0   2  21      121.92      125.27      6.88 o 
   1   2  21      112.65      120.82      6.10 o 
   2   2  21       21.42       26.85      5.20 o 
  -2   3  21      251.34      246.80      9.43 o 
  -1   3  21       96.64       86.82      5.46 o 
   0   3  21        1.69       -1.67      6.40 o 
   1   3  21       83.64       92.12      5.90 o 
   2   3  21      261.66      274.67     12.59 o 
   3   3  21        3.91       12.84      6.71 o 
  -3   4  21       52.77       56.17      6.82 o 
  -2   4  21      111.29      111.39      6.20 o 
  -1   4  21       73.60       79.31      5.82 o 
   0   4  21        0.77        0.92      5.33 o 
   1   4  21       78.61       78.62      6.33 o 
   2   4  21      113.53      121.04      6.90 o 
   3   4  21       55.59       60.53      6.15 o 
   4   4  21        3.14        5.82      6.49 o 
  -4   5  21       98.29       84.94      6.62 o 
  -3   5  21       51.09       53.10      5.97 o 
  -2   5  21        1.10        0.89      6.03 o 
  -1   5  21       50.49       55.44      6.48 o 
   0   5  21      104.17       92.94      5.90 o 
   1   5  21       38.57       53.19      6.04 o 
   2   5  21        1.00        6.66      6.10 o 
   3   5  21       52.77       47.36      6.44 o 
   4   5  21       86.45       85.60      6.14 o 
   5   5  21        9.06        5.93      6.53 o 
  -5   6  21       56.77       61.92      6.30 o 
  -4   6  21       49.48       43.62      6.66 o 
  -3   6  21       46.61       45.25      6.31 o 
  -2   6  21       50.95       43.47      6.18 o 
  -1   6  21       38.42       34.48      6.87 o 
   0   6  21       12.86       14.33      7.40 o 
   1   6  21       24.21       15.63      6.94 o 
   2   6  21       63.16       51.81      7.50 o 
   3   6  21       52.56       64.73      7.20 o 
   4   6  21       43.19       41.51      7.52 o 
   5   6  21       49.79       43.04      6.25 o 
  -3   7  21        3.80       13.33      6.65 o 
  -2   7  21       55.94       61.53      7.53 o 
  -1   7  21       77.11       80.78      7.66 o 
   0   7  21        1.76        8.58      7.59 o 
   1   7  21       70.47       67.79      6.43 o 
   2   7  21       50.84       58.07      7.53 o 
   3   7  21        3.84       -5.91      8.36 o 
   0   1  22      199.22      188.75      6.81 o 
   1   1  22      133.96      133.65      8.19 o 
  -1   2  22        0.97       -2.22      7.00 o 
   0   2  22        0.48       14.60      4.93 o 
   1   2  22        1.83       17.39      5.38 o 
   2   2  22      379.62      383.65     13.73 o 
  -2   3  22       20.21       22.98      5.98 o 
  -1   3  22        9.09       10.84      5.09 o 
   0   3  22      101.54      108.20      6.10 o 
   1   3  22       11.10       14.76      6.01 o 
   2   3  22       19.48       46.18      8.87 o 
   3   3  22       31.67       34.19      5.75 o 
  -3   4  22       93.36       96.05      8.73 o 
  -2   4  22      101.30       93.56      6.62 o 
  -1   4  22       51.00       42.85      7.02 o 
   0   4  22        0.70        8.57      5.95 o 
   1   4  22       47.82       52.21      6.09 o 
   2   4  22      104.13       96.07      6.90 o 
   3   4  22       96.11      103.88      7.74 o 
   4   4  22        2.64        2.16      7.37 o 
  -4   5  22        6.77       10.08      5.93 o 
  -3   5  22       14.07       20.65      5.89 o 
  -2   5  22       13.65       13.82      5.49 o 
  -1   5  22       76.79       80.59      7.37 o 
   0   5  22       28.22       30.07      5.26 o 
   1   5  22       62.86       61.41      6.27 o 
   2   5  22       12.44       10.92      6.14 o 
   3   5  22       13.37       15.88      6.91 o 
   4   5  22        6.06       19.94      5.60 o 
   5   5  22      341.39      267.41     28.65 o 
  -3   6  22       16.58       19.01      6.32 o 
  -2   6  22       59.11       61.09      6.35 o 
  -1   6  22       34.52       42.59      6.24 o 
   0   6  22        6.33        8.31      6.58 o 
   1   6  22       28.70       49.55      7.10 o 
   2   6  22       62.87       55.65      7.06 o 
   3   6  22       16.55       26.89      7.15 o 
  -1   7  22        0.94       28.69     13.45 o 
   0   7  22      149.05      134.09     10.63 o 
   1   7  22        0.91       14.76     11.11 o 
   0   1  23      106.30      107.36      5.38 o 
   1   1  23       90.87      102.94      9.93 o 
  -1   2  23       68.82       81.21      5.58 o 
   0   2  23       52.13       46.30      6.07 o 
   1   2  23       71.24       84.08      6.06 o 
   2   2  23        7.30       14.58      5.36 o 
  -2   3  23      131.71      129.67     11.53 o 
  -1   3  23       43.66       55.87      6.44 o 
   0   3  23        1.20       16.46      5.97 o 
   1   3  23       50.23       44.52      5.28 o 
   2   3  23      116.58      104.25      5.99 o 
   3   3  23       12.86       19.42      5.89 o 
  -3   4  23       10.20       22.04      7.25 o 
  -2   4  23       37.60       50.66      6.92 o 
  -1   4  23       29.97       33.07      6.39 o 
   0   4  23        1.28       12.50      5.72 o 
   1   4  23       33.04       35.68      5.54 o 
   2   4  23       33.44       36.08      6.29 o 
   3   4  23        8.42       22.13      7.12 o 
   4   4  23       20.93       25.31      7.65 o 
  -3   5  23       41.70       40.17      6.02 o 
  -2   5  23        1.07        7.46      5.86 o 
  -1   5  23       44.61       38.76      5.91 o 
   0   5  23       75.94       88.72      8.52 o 
   1   5  23       43.83       44.90      7.07 o 
   2   5  23        0.24        1.79      6.19 o 
   3   5  23       49.15       41.06      6.28 o 
  -1   6  23       31.10       31.21     12.15 o 
   0   6  23       68.26       59.61      7.60 o 
   1   6  23       28.37       33.32      8.02 o 
   0   0  24      158.16      146.54     14.16 o 
   0   1  24        2.50        3.26      5.45 o 
   1   1  24       73.32       77.25      5.47 o 
  -1   2  24       75.84       88.33      7.68 o 
   0   2  24      106.60      103.12      6.20 o 
   1   2  24       66.71       71.03      6.51 o 
   2   2  24        0.99       12.09      6.39 o 
  -2   3  24       16.27       12.86      6.27 o 
  -1   3  24       32.30       35.19      6.14 o 
   0   3  24        8.60       20.75      5.47 o 
   1   3  24       26.92       27.00      5.62 o 
   2   3  24       16.41       12.44      6.21 o 
   3   3  24       93.75       71.65      6.68 o 
  -2   4  24        4.20        0.12      6.45 o 
  -1   4  24       16.77       23.52      6.55 o 
   0   4  24      108.56      101.20     10.99 o 
   1   4  24       23.23       30.93      5.71 o 
   2   4  24        1.78        1.66      7.30 o 
   0   1  25       85.69       82.90      5.50 o 
   1   1  25        4.24        4.83      5.43 o 
  -1   2  25       28.71       47.92      6.02 o 
   0   2  25       66.52       61.60      6.34 o 
   1   2  25       22.08       36.33      7.45 o 
   2   2  25        0.89        6.11      5.85 o 
  -1   3  25       23.96       28.50      7.04 o 
   0   3  25        7.09       19.15      5.72 o 
   1   3  25       28.87       28.05      7.39 o 
                                                 
